# Supplementary material for: Diaqua­bis­(5-carb­oxy-2-propyl-1H-imidazole-4-carboxyl­ato-κ2 N 3,O 4)nickel(II) tetra­hydrate
Source: Acta Crystallogr Sect E Struct Rep Online. 2010 Jul 7;66(Pt 8):m897–8. doi: 10.1107/S1600536810025237 (PMC3007488; doi:10.1107/S1600536810025237)
Supplement: Supplementary file 1 [file e-66-0m897-sup1.cif]

##############################################################################
###                                                                        ###
###        Electronic paper (Acta Crystallographica Section E)             ###
###                                                                        ###
##############################################################################
#                                                                            #
# This CIF contains the data in a paper accepted for publication in Acta     #
# Crystallographica Section E. It conforms to the requirements of Notes      #
# for Authors for Section E, and has been peer reviewed under the auspices   #
# of the IUCr Commission on Journals.                                        #
#                                                                            #
# Full details of the Crystallographic Information File format               #
# are given in the paper "The Crystallographic Information File (CIF):       #
# a New Standard Archive File for Crystallography" by S. R. Hall, F. H.      #
# Allen and I. D. Brown [Acta Cryst. (1991), A47, 655-685].                  #
#                                                                            #
# The current version of the core CIF dictionary is obtainable from          #
# ftp://ftp.iucr.org/pub/cif_core.dic. The current version number is 2.4.    #
#                                                                            #
# Software is freely available for graphical display of the structure(s) in  #
# this CIF.  For information consult the CIF home page http://www.iucr.org/  #
# cif/home.html                                                              #
#                                                                            #
# This file may be used for bona fide research purposes within the           #
# scientific community so long as proper attribution is given to the journal # 
# article from which it was obtained.                                        #
#                                                                            #
##############################################################################
                                             
data_I
_audit_creation_method     SHELXL-97
_chemical_name_systematic
;
Diaquabis(5-carboxy-2-propyl-1<i>H</i>-imidazole-4-carboxylato-
\k^2^<i>N</i>^3^,<i>O</i>^4^)nickel(II) tetrahydrate
;
_chemical_name_common     ?
_chemical_formula_moiety     'C16 H22 N4 Ni O10, 4(H2 O)'
_chemical_formula_sum     'C16 H30 N4 Ni O14'
_chemical_formula_iupac     '[Ni (C8 H9 N2 O4)2 (H2 O)2], 4H2 O'
_chemical_formula_weight     561.15
_chemical_melting_point     ?
_symmetry_cell_setting     triclinic
_symmetry_space_group_name_H-M     'P -1'
_symmetry_space_group_name_Hall     '-P 1'
loop_
    _symmetry_equiv_pos_as_xyz
    'x, y, z'
    '-x, -y, -z'
_cell_length_a     10.4660(10)
_cell_length_b     10.5829(11)
_cell_length_c     11.3011(13)
_cell_angle_alpha     81.5850(10)
_cell_angle_beta     83.5800(10)
_cell_angle_gamma     86.869(2)
_cell_volume     1229.5(2)
_cell_formula_units_Z     2
_cell_measurement_reflns_used     2051
_cell_measurement_theta_min     2.483
_cell_measurement_theta_max     23.917
_cell_measurement_temperature     298(2)
_exptl_crystal_description     block
_exptl_crystal_colour     green
_exptl_crystal_size_max     0.48
_exptl_crystal_size_mid     0.40
_exptl_crystal_size_min     0.33
_exptl_crystal_density_diffrn     1.516
_exptl_crystal_density_meas     ?
_exptl_crystal_density_method     'not measured'
_exptl_crystal_F_000     588
_exptl_absorpt_coefficient_mu     0.863
_exptl_absorpt_correction_type     multi-scan
_exptl_absorpt_process_details     '(SADABS; Bruker, 2007)'
_exptl_absorpt_correction_T_min     0.6821
_exptl_absorpt_correction_T_max     0.7638
_exptl_special_details
;
;
_diffrn_ambient_temperature     298(2)
_diffrn_radiation_type     MoK\a
_diffrn_radiation_wavelength     0.71073
_diffrn_radiation_source     'fine-focus sealed tube'
_diffrn_radiation_monochromator     graphite
_diffrn_measurement_device_type     'Bruker SMART 1000 CCD area-detector'
_diffrn_measurement_method     '\f and \w scans'
_diffrn_detector_area_resol_mean     ?
_diffrn_reflns_number     6402
_diffrn_reflns_av_R_equivalents     0.0257
_diffrn_reflns_av_sigmaI/netI     0.0527
_diffrn_reflns_theta_min     1.83
_diffrn_reflns_theta_max     25.00
_diffrn_reflns_theta_full     25.02
_diffrn_measured_fraction_theta_max     0.984
_diffrn_measured_fraction_theta_full     0.984
_diffrn_reflns_limit_h_min     -12
_diffrn_reflns_limit_h_max     12
_diffrn_reflns_limit_k_min     -11
_diffrn_reflns_limit_k_max     12
_diffrn_reflns_limit_l_min     -10
_diffrn_reflns_limit_l_max     13
_diffrn_standards_number     0
_diffrn_standards_interval_count     ?
_diffrn_standards_interval_time     ?
_diffrn_standards_decay_%     ?
_refine_special_details
;
Refinement of <i>F</i>^2^ against ALL reflections. The weighted <i>R</i>-factor
wR and goodness of fit <i>S</i> are based on <i>F</i>^2^, conventional
<i>R</i>-factors <i>R</i> are based on <i>F</i>, with <i>F</i> set to zero for
negative <i>F</i>^2^. The threshold expression of <i>F</i>^2^ >
\s(<i>F</i>^2^) is used only for calculating <i>R</i>-factors(gt) etc. and is
not relevant to the choice of reflections for refinement. <i>R</i>-factors
based on <i>F</i>^2^ are statistically about twice as large as those based on
<i>F</i>, and <i>R</i>- factors based on ALL data will be even larger.
;
_reflns_number_total     4280
_reflns_number_gt     2986
_reflns_threshold_expression     I>2\s(I)
_refine_ls_structure_factor_coef     Fsqd
_refine_ls_matrix_type     full
_refine_ls_R_factor_all     0.0975
_refine_ls_R_factor_gt     0.0660
_refine_ls_wR_factor_gt     0.1744
_refine_ls_wR_factor_ref     0.2084
_refine_ls_goodness_of_fit_ref     1.045
_refine_ls_restrained_S_all     1.045
_refine_ls_number_reflns     4280
_refine_ls_number_parameters     358
_refine_ls_number_restraints     0
_refine_ls_hydrogen_treatment     constr
_refine_ls_weighting_scheme     calc
_refine_ls_weighting_details
          'calc w=1/[\s^2^(Fo^2^)+(0.0945P)^2^+3.581P] where P=(Fo^2^+2Fc^2^)/3'
_atom_sites_solution_hydrogens     geom
_atom_sites_solution_primary     direct
_atom_sites_solution_secondary     difmap
_refine_ls_shift/su_max     0.001
_refine_ls_shift/su_mean     0.000
_refine_diff_density_max     0.751
_refine_diff_density_min     -1.160
_refine_ls_extinction_method     none
_refine_ls_extinction_coef     ?
loop_
    _atom_type_symbol
    _atom_type_description
    _atom_type_scat_dispersion_real
    _atom_type_scat_dispersion_imag
    _atom_type_scat_source
    'C' 'C' 0.0033 0.0016
                         'International Tables Vol C Tables 4.2.6.8 and 6.1.1.4'
    'H' 'H' 0.0000 0.0000
                         'International Tables Vol C Tables 4.2.6.8 and 6.1.1.4'
    'O' 'O' 0.0106 0.0060
                         'International Tables Vol C Tables 4.2.6.8 and 6.1.1.4'
    'N' 'N' 0.0061 0.0033
                         'International Tables Vol C Tables 4.2.6.8 and 6.1.1.4'
    'Ni' 'Ni' 0.3393 1.1124
                         'International Tables Vol C Tables 4.2.6.8 and 6.1.1.4'
_computing_data_collection     'SMART (Bruker, 2007)'
_computing_cell_refinement     'SAINT (Bruker, 2007)'
_computing_data_reduction     'SAINT (Bruker, 2007)'
_computing_structure_solution     'SHELXS97 (Sheldrick, 2008)'
_computing_structure_refinement     'SHELXL97 (Sheldrick, 2008)'
_computing_molecular_graphics     'PLATON (Spek, 2009)'
_computing_publication_material     'SHELXTL (Sheldrick, 2008)'
loop_
    _atom_site_type_symbol
    _atom_site_label
    _atom_site_fract_x
    _atom_site_fract_y
    _atom_site_fract_z
    _atom_site_U_iso_or_equiv
    _atom_site_adp_type
    _atom_site_calc_flag
    _atom_site_refinement_flags
    _atom_site_occupancy
    _atom_site_disorder_assembly
    _atom_site_disorder_group
    Ni Ni1 0.15302(7) 0.21144(7) 0.80787(6) 0.0439(3) Uani d . 1 . .
    N N1 0.3486(4) 0.2176(4) 0.8285(4) 0.0403(10) Uani d . 1 . .
    N N2 0.5487(4) 0.2256(4) 0.8689(4) 0.0449(11) Uani d . 1 . .
    H H2 0.6187 0.2557 0.8847 0.054 Uiso calc R 1 . .
    N N3 0.1723(4) 0.2837(4) 0.6268(4) 0.0432(11) Uani d . 1 . .
    N N4 0.1924(5) 0.3537(5) 0.4338(4) 0.0520(13) Uani d . 1 . .
    H H4 0.2055 0.3536 0.3573 0.062 Uiso calc R 1 . .
    O O1 0.2132(4) 0.0190(4) 0.7957(4) 0.0502(10) Uani d . 1 . .
    O O2 0.3797(4) -0.1188(4) 0.8133(4) 0.0621(12) Uani d . 1 . .
    O O3 0.6045(4) -0.1139(4) 0.8582(4) 0.0596(11) Uani d . 1 . .
    H H3 0.5301 -0.1123 0.8414 0.089 Uiso calc R 1 . .
    O O4 0.7386(4) 0.0255(4) 0.8992(4) 0.0598(12) Uani d . 1 . .
    O O5 0.1072(4) 0.4049(4) 0.8174(3) 0.0493(10) Uani d . 1 . .
    O O6 0.0993(5) 0.5962(4) 0.7061(4) 0.0590(11) Uani d . 1 . .
    O O7 0.1250(5) 0.6826(4) 0.4849(4) 0.0625(12) Uani d . 1 . .
    H H7 0.1167 0.6548 0.5568 0.094 Uiso calc R 1 . .
    O O8 0.1656(4) 0.6062(5) 0.3144(4) 0.0671(13) Uani d . 1 . .
    O O9 -0.0354(4) 0.1738(5) 0.7901(5) 0.0746(15) Uani d . 1 . .
    H H9C -0.0961 0.1264 0.8235 0.090 Uiso d R 1 . .
    H H9D -0.0686 0.2430 0.7563 0.090 Uiso d R 1 . .
    O O10 0.1162(5) 0.1683(5) 0.9898(4) 0.0798(17) Uani d . 1 . .
    H H10C 0.1598 0.1079 1.0266 0.096 Uiso d R 1 . .
    H H10D 0.0495 0.1848 1.0361 0.096 Uiso d R 1 . .
    O O11 0.9033(5) 0.2266(5) 0.1288(5) 0.0849(17) Uani d . 1 . .
    H H11C 0.8673 0.1570 0.1577 0.102 Uiso d R 1 . .
    H H11D 0.8986 0.2744 0.1835 0.102 Uiso d R 1 . .
    O O12 0.2218(7) 0.3264(7) 0.1953(5) 0.110(2) Uani d . 1 . .
    H H12C 0.1862 0.3693 0.1375 0.132 Uiso d R 1 . .
    H H12D 0.2694 0.2670 0.1686 0.132 Uiso d R 1 . .
    O O13 0.2630(6) 0.6526(7) 0.0459(6) 0.112(2) Uani d . 1 . .
    H H13C 0.2576 0.7035 -0.0191 0.135 Uiso d R 1 . .
    H H13D 0.1980 0.6641 0.0960 0.135 Uiso d R 1 . .
    O O14 0.1006(8) 0.4916(9) 0.0385(7) 0.152(3) Uani d . 1 . .
    H H14G 0.1650 0.5203 -0.0085 0.182 Uiso d R 1 . .
    H H14F 0.0605 0.4436 0.0024 0.182 Uiso d PR 0.50 A 1
    H H14H 0.0326 0.5153 0.0054 0.182 Uiso d PR 0.50 B 2
    C C1 0.3287(5) -0.0078(5) 0.8114(5) 0.0436(13) Uani d . 1 . .
    C C2 0.4061(5) 0.0981(5) 0.8310(5) 0.0394(12) Uani d . 1 . .
    C C3 0.5317(5) 0.1013(5) 0.8560(5) 0.0417(13) Uani d . 1 . .
    C C4 0.6338(6) -0.0005(6) 0.8721(5) 0.0466(14) Uani d . 1 . .
    C C5 0.4375(5) 0.2931(5) 0.8528(5) 0.0457(14) Uani d . 1 C .
    C C6 0.4222(7) 0.4317(7) 0.8555(8) 0.072(2) Uani d . 1 . .
    H H6A 0.4286 0.4444 0.9379 0.086 Uiso calc PR 0.50(2) C 1
    H H6B 0.3345 0.4560 0.8394 0.086 Uiso calc PR 0.50(2) C 1
    H H6'A 0.4762 0.4594 0.9105 0.086 Uiso d PR 0.50(2) C 2
    H H6'B 0.3334 0.4576 0.8773 0.086 Uiso d PR 0.50(2) C 2
    C C7 0.5053(15) 0.5269(15) 0.7781(18) 0.069(6) Uani d P 0.50(2) C 1
    H H7A 0.5949 0.5062 0.7896 0.082 Uiso calc PR 0.50(2) C 1
    H H7B 0.4838 0.6115 0.7996 0.082 Uiso calc PR 0.50(2) C 1
    C C8 0.484(2) 0.525(3) 0.645(2) 0.093(8) Uani d P 0.50(2) C 1
    H H8A 0.4726 0.4389 0.6324 0.139 Uiso calc PR 0.50(2) C 1
    H H8B 0.5580 0.5582 0.5940 0.139 Uiso calc PR 0.50(2) C 1
    H H8C 0.4092 0.5771 0.6261 0.139 Uiso calc PR 0.50(2) C 1
    C C7' 0.4676(19) 0.4840(19) 0.718(2) 0.068(6) Uani d P 0.50(2) C 2
    H H7'1 0.5570 0.4575 0.6994 0.082 Uiso calc PR 0.50(2) C 2
    H H7'2 0.4170 0.4455 0.6665 0.082 Uiso calc PR 0.50(2) C 2
    C C8' 0.4540(19) 0.627(2) 0.689(2) 0.100(8) Uani d P 0.50(2) C 2
    H H8'1 0.3664 0.6540 0.7096 0.150 Uiso calc PR 0.50(2) C 2
    H H8'2 0.4775 0.6522 0.6047 0.150 Uiso calc PR 0.50(2) C 2
    H H8'3 0.5094 0.6655 0.7345 0.150 Uiso calc PR 0.50(2) C 2
    C C9 0.1183(5) 0.4772(6) 0.7179(5) 0.0443(13) Uani d . 1 . .
    C C10 0.1527(5) 0.4136(5) 0.6109(5) 0.0380(12) Uani d . 1 . .
    C C11 0.1660(5) 0.4595(6) 0.4900(5) 0.0431(13) Uani d . 1 . .
    C C12 0.1541(5) 0.5891(6) 0.4234(5) 0.0470(14) Uani d . 1 . .
    C C13 0.1946(6) 0.2498(6) 0.5181(6) 0.0553(16) Uani d . 1 D .
    C C14 0.2084(10) 0.1182(8) 0.4929(7) 0.087(3) Uani d . 1 . .
    H H14A 0.1637 0.1128 0.4232 0.104 Uiso calc PR 0.762(11) D 1
    H H14B 0.1647 0.0643 0.5605 0.104 Uiso calc PR 0.762(11) D 1
    H H14C 0.2409 0.0704 0.5641 0.104 Uiso d PR 0.238(11) D 2
    H H14D 0.2791 0.1187 0.4296 0.104 Uiso d PR 0.238(11) D 2
    C C15 0.3406(12) 0.0638(11) 0.4702(11) 0.088(4) Uani d P 0.762(11) D 1
    H H15A 0.3896 0.0756 0.5354 0.106 Uiso calc PR 0.762(11) D 1
    H H15B 0.3823 0.1091 0.3964 0.106 Uiso calc PR 0.762(11) D 1
    C C16 0.3405(16) -0.0808(12) 0.4595(14) 0.128(6) Uani d P 0.762(11) D 1
    H H16A 0.2931 -0.1248 0.5296 0.192 Uiso calc PR 0.762(11) D 1
    H H16B 0.4275 -0.1150 0.4530 0.192 Uiso calc PR 0.762(11) D 1
    H H16C 0.3010 -0.0919 0.3892 0.192 Uiso calc PR 0.762(11) D 1
    C C15' 0.121(4) 0.030(4) 0.449(3) 0.086(11) Uani d P 0.238(11) D 2
    H H15C 0.0543 0.0036 0.5125 0.103 Uiso calc PR 0.238(11) D 2
    H H15D 0.1707 -0.0455 0.4292 0.103 Uiso calc PR 0.238(11) D 2
    C C16' 0.058(4) 0.093(4) 0.338(4) 0.110(15) Uani d P 0.238(11) D 2
    H H16D 0.0276 0.1778 0.3492 0.165 Uiso calc PR 0.238(11) D 2
    H H16E -0.0124 0.0433 0.3268 0.165 Uiso calc PR 0.238(11) D 2
    H H16F 0.1205 0.0965 0.2684 0.165 Uiso calc PR 0.238(11) D 2
loop_
    _atom_site_aniso_label
    _atom_site_aniso_U_11
    _atom_site_aniso_U_22
    _atom_site_aniso_U_33
    _atom_site_aniso_U_12
    _atom_site_aniso_U_13
    _atom_site_aniso_U_23
    Ni1 0.0360(4) 0.0492(5) 0.0421(4) 0.0037(3) -0.0052(3) 0.0065(3)
    N1 0.038(2) 0.040(2) 0.041(2) 0.004(2) -0.0074(19) -0.0003(19)
    N2 0.036(2) 0.047(3) 0.050(3) -0.003(2) -0.011(2) 0.004(2)
    N3 0.045(3) 0.045(3) 0.039(3) 0.000(2) -0.007(2) 0.000(2)
    N4 0.059(3) 0.060(3) 0.036(3) 0.008(3) -0.008(2) -0.006(2)
    O1 0.049(2) 0.046(2) 0.054(2) -0.0064(19) -0.0120(19) 0.0011(18)
    O2 0.061(3) 0.042(2) 0.084(3) 0.004(2) -0.009(2) -0.012(2)
    O3 0.050(3) 0.055(3) 0.072(3) 0.016(2) -0.007(2) -0.009(2)
    O4 0.039(2) 0.067(3) 0.067(3) 0.010(2) -0.007(2) 0.011(2)
    O5 0.052(2) 0.058(3) 0.035(2) 0.0139(19) -0.0061(17) -0.0037(18)
    O6 0.078(3) 0.050(3) 0.049(2) 0.011(2) -0.012(2) -0.0061(19)
    O7 0.075(3) 0.050(3) 0.059(3) 0.003(2) -0.012(2) 0.008(2)
    O8 0.060(3) 0.084(3) 0.047(3) 0.009(2) -0.003(2) 0.016(2)
    O9 0.041(2) 0.081(3) 0.089(4) -0.010(2) -0.015(2) 0.039(3)
    O10 0.066(3) 0.103(4) 0.050(3) 0.043(3) 0.011(2) 0.028(3)
    O11 0.076(4) 0.083(4) 0.098(4) -0.030(3) 0.025(3) -0.040(3)
    O12 0.133(6) 0.133(6) 0.070(4) 0.049(4) -0.022(4) -0.042(4)
    O13 0.094(5) 0.138(6) 0.122(5) 0.009(4) -0.050(4) -0.049(4)
    O14 0.146(7) 0.185(9) 0.124(7) 0.007(6) -0.015(5) -0.024(6)
    C1 0.040(3) 0.046(3) 0.043(3) 0.000(3) -0.005(2) 0.000(2)
    C2 0.038(3) 0.040(3) 0.037(3) 0.004(2) -0.002(2) 0.002(2)
    C3 0.039(3) 0.042(3) 0.040(3) 0.003(2) -0.001(2) 0.004(2)
    C4 0.041(3) 0.053(4) 0.039(3) 0.008(3) 0.002(2) 0.004(3)
    C5 0.041(3) 0.044(3) 0.051(3) 0.004(3) -0.012(3) 0.000(3)
    C6 0.061(4) 0.056(4) 0.102(6) 0.003(3) -0.032(4) -0.008(4)
    C7 0.054(9) 0.052(9) 0.103(14) -0.008(7) -0.022(9) -0.008(8)
    C8 0.067(12) 0.12(2) 0.096(17) -0.009(12) -0.022(12) -0.009(14)
    C7' 0.052(10) 0.059(11) 0.094(15) -0.008(8) -0.010(11) -0.008(11)
    C8' 0.091(14) 0.084(15) 0.119(17) 0.010(11) -0.010(12) 0.000(12)
    C9 0.041(3) 0.048(3) 0.043(3) 0.006(3) -0.008(2) -0.001(3)
    C10 0.033(3) 0.043(3) 0.037(3) 0.002(2) -0.007(2) 0.000(2)
    C11 0.033(3) 0.052(3) 0.043(3) -0.001(2) -0.005(2) -0.001(3)
    C12 0.036(3) 0.057(4) 0.044(3) 0.000(3) -0.007(2) 0.007(3)
    C13 0.065(4) 0.056(4) 0.045(3) 0.006(3) -0.010(3) -0.010(3)
    C14 0.123(8) 0.074(5) 0.061(5) 0.017(5) -0.014(5) -0.007(4)
    C15 0.101(9) 0.081(8) 0.079(7) 0.003(7) -0.002(6) -0.009(6)
    C16 0.162(15) 0.080(9) 0.133(13) 0.006(9) 0.028(11) -0.024(8)
    C15' 0.10(3) 0.08(2) 0.07(2) 0.00(2) 0.004(19) -0.006(18)
    C16' 0.12(4) 0.10(3) 0.10(3) 0.01(3) 0.02(3) 0.00(2)
_geom_special_details
;
All e.s.d.'s (except the e.s.d. in the dihedral angle between two l.s. planes)
are estimated using the full covariance matrix. The cell e.s.d.'s are taken
into account individually in the estimation of e.s.d.'s in distances, angles
and torsion angles; correlations between e.s.d.'s in cell parameters are only
used when they are defined by crystal symmetry. An approximate (isotropic)
treatment of cell e.s.d.'s is used for estimating e.s.d.'s involving l.s.
planes.
;
loop_
    _geom_bond_atom_site_label_1
    _geom_bond_atom_site_label_2
    _geom_bond_site_symmetry_2
    _geom_bond_distance
    _geom_bond_publ_flag
    Ni1 O10 . 2.038(4) ?
    Ni1 N3 . 2.069(4) ?
    Ni1 O9 . 2.071(4) ?
    Ni1 N1 . 2.092(4) ?
    Ni1 O5 . 2.092(4) ?
    Ni1 O1 . 2.118(4) ?
    N1 C5 . 1.334(7) ?
    N1 C2 . 1.368(7) ?
    N2 C5 . 1.348(7) ?
    N2 C3 . 1.368(7) ?
    N2 H2 . 0.8600 ?
    N3 C13 . 1.322(8) ?
    N3 C10 . 1.366(7) ?
    N4 C13 . 1.347(8) ?
    N4 C11 . 1.367(8) ?
    N4 H4 . 0.8600 ?
    O1 C1 . 1.253(7) ?
    O2 C1 . 1.262(7) ?
    O3 C4 . 1.290(7) ?
    O3 H3 . 0.8200 ?
    O4 C4 . 1.227(7) ?
    O5 C9 . 1.262(7) ?
    O6 C9 . 1.255(7) ?
    O7 C12 . 1.294(8) ?
    O7 H7 . 0.8200 ?
    O8 C12 . 1.212(7) ?
    O9 H9C . 0.8500 ?
    O9 H9D . 0.8501 ?
    O10 H10C . 0.8500 ?
    O10 H10D . 0.8500 ?
    O11 H11C . 0.8500 ?
    O11 H11D . 0.8500 ?
    O12 H12C . 0.8500 ?
    O12 H12D . 0.8500 ?
    O13 H13C . 0.8500 ?
    O13 H13D . 0.8500 ?
    O14 H14G . 0.8500 ?
    O14 H14F . 0.8500 ?
    O14 H14H . 0.8500 ?
    C1 C2 . 1.474(8) ?
    C2 C3 . 1.378(8) ?
    C3 C4 . 1.482(8) ?
    C5 C6 . 1.472(9) ?
    C6 C7 . 1.485(17) ?
    C6 C7' . 1.60(2) ?
    C6 H6A . 0.9700 ?
    C6 H6B . 0.9700 ?
    C6 H6'A . 0.9700 ?
    C6 H6'B . 0.9700 ?
    C7 C8 . 1.55(3) ?
    C7 H7A . 0.9700 ?
    C7 H7B . 0.9700 ?
    C8 H8A . 0.9600 ?
    C8 H8B . 0.9600 ?
    C8 H8C . 0.9600 ?
    C7' C8' . 1.50(3) ?
    C7' H7'1 . 0.9700 ?
    C7' H7'2 . 0.9700 ?
    C8' H8'1 . 0.9600 ?
    C8' H8'2 . 0.9600 ?
    C8' H8'3 . 0.9600 ?
    C9 C10 . 1.469(8) ?
    C10 C11 . 1.376(7) ?
    C11 C12 . 1.471(8) ?
    C13 C14 . 1.459(10) ?
    C14 C15 . 1.479(14) ?
    C14 C15' . 1.51(4) ?
    C14 H14A . 0.9700 ?
    C14 H14B . 0.9700 ?
    C14 H14C . 0.9700 ?
    C14 H14D . 0.9700 ?
    C15 C16 . 1.552(16) ?
    C15 H15A . 0.9700 ?
    C15 H15B . 0.9700 ?
    C16 H16A . 0.9600 ?
    C16 H16B . 0.9600 ?
    C16 H16C . 0.9600 ?
    C15' C16' . 1.52(5) ?
    C15' H15C . 0.9700 ?
    C15' H15D . 0.9700 ?
    C16' H16D . 0.9600 ?
    C16' H16E . 0.9600 ?
    C16' H16F . 0.9600 ?
loop_
    _geom_angle_atom_site_label_1
    _geom_angle_atom_site_label_2
    _geom_angle_atom_site_label_3
    _geom_angle_site_symmetry_1
    _geom_angle_site_symmetry_3
    _geom_angle
    _geom_angle_publ_flag
    O10 Ni1 N3 . . 170.23(19) ?
    O10 Ni1 O9 . . 89.5(2) ?
    N3 Ni1 O9 . . 87.80(18) ?
    O10 Ni1 N1 . . 89.03(19) ?
    N3 Ni1 N1 . . 95.10(18) ?
    O9 Ni1 N1 . . 170.79(18) ?
    O10 Ni1 O5 . . 90.89(18) ?
    N3 Ni1 O5 . . 79.85(16) ?
    O9 Ni1 O5 . . 92.39(19) ?
    N1 Ni1 O5 . . 96.72(17) ?
    O10 Ni1 O1 . . 90.27(18) ?
    N3 Ni1 O1 . . 99.18(17) ?
    O9 Ni1 O1 . . 91.48(18) ?
    N1 Ni1 O1 . . 79.43(16) ?
    O5 Ni1 O1 . . 175.97(16) ?
    C5 N1 C2 . . 106.1(4) ?
    C5 N1 Ni1 . . 143.1(4) ?
    C2 N1 Ni1 . . 110.3(3) ?
    C5 N2 C3 . . 108.5(5) ?
    C5 N2 H2 . . 125.7 ?
    C3 N2 H2 . . 125.7 ?
    C13 N3 C10 . . 106.5(5) ?
    C13 N3 Ni1 . . 142.9(4) ?
    C10 N3 Ni1 . . 110.6(3) ?
    C13 N4 C11 . . 108.6(5) ?
    C13 N4 H4 . . 125.7 ?
    C11 N4 H4 . . 125.7 ?
    C1 O1 Ni1 . . 114.9(4) ?
    C4 O3 H3 . . 109.5 ?
    C9 O5 Ni1 . . 115.1(4) ?
    C12 O7 H7 . . 109.5 ?
    Ni1 O9 H9C . . 141.0 ?
    Ni1 O9 H9D . . 106.2 ?
    H9C O9 H9D . . 108.2 ?
    Ni1 O10 H10C . . 118.9 ?
    Ni1 O10 H10D . . 130.0 ?
    H10C O10 H10D . . 108.5 ?
    H11C O11 H11D . . 108.6 ?
    H12C O12 H12D . . 108.7 ?
    H13C O13 H13D . . 110.1 ?
    H14G O14 H14F . . 108.6 ?
    H14G O14 H14H . . 108.5 ?
    O1 C1 O2 . . 123.8(5) ?
    O1 C1 C2 . . 116.6(5) ?
    O2 C1 C2 . . 119.6(5) ?
    N1 C2 C3 . . 109.8(5) ?
    N1 C2 C1 . . 118.5(5) ?
    C3 C2 C1 . . 131.7(5) ?
    N2 C3 C2 . . 105.3(5) ?
    N2 C3 C4 . . 122.9(5) ?
    C2 C3 C4 . . 131.8(5) ?
    O4 C4 O3 . . 123.8(5) ?
    O4 C4 C3 . . 119.7(6) ?
    O3 C4 C3 . . 116.5(5) ?
    N1 C5 N2 . . 110.3(5) ?
    N1 C5 C6 . . 126.2(5) ?
    N2 C5 C6 . . 123.4(5) ?
    C5 C6 C7 . . 123.6(9) ?
    C5 C6 H6A . . 106.4 ?
    C7 C6 H6A . . 106.4 ?
    C5 C6 H6B . . 106.4 ?
    C7 C6 H6B . . 106.4 ?
    H6A C6 H6B . . 106.5 ?
    C5 C6 H6'A . . 111.6 ?
    C7' C6 H6'A . . 112.5 ?
    H6B C6 H6'A . . 131.5 ?
    C5 C6 H6'B . . 111.7 ?
    C7 C6 H6'B . . 117.7 ?
    C7' C6 H6'B . . 111.2 ?
    H6'A C6 H6'B . . 109.4 ?
    C6 C7 C8 . . 109.0(17) ?
    C6 C7 H7A . . 109.9 ?
    C8 C7 H7A . . 109.9 ?
    C6 C7 H7B . . 109.9 ?
    C8 C7 H7B . . 109.9 ?
    H7A C7 H7B . . 108.3 ?
    C8' C7' C6 . . 113.1(18) ?
    C8' C7' H7'1 . . 109.0 ?
    C6 C7' H7'1 . . 109.0 ?
    C8' C7' H7'2 . . 109.0 ?
    C6 C7' H7'2 . . 109.0 ?
    H7'1 C7' H7'2 . . 107.8 ?
    C7' C8' H8'1 . . 109.5 ?
    C7' C8' H8'2 . . 109.5 ?
    H8'1 C8' H8'2 . . 109.5 ?
    C7' C8' H8'3 . . 109.5 ?
    H8'1 C8' H8'3 . . 109.5 ?
    H8'2 C8' H8'3 . . 109.5 ?
    O6 C9 O5 . . 124.3(5) ?
    O6 C9 C10 . . 119.7(5) ?
    O5 C9 C10 . . 116.0(5) ?
    N3 C10 C11 . . 109.6(5) ?
    N3 C10 C9 . . 118.3(5) ?
    C11 C10 C9 . . 132.1(5) ?
    N4 C11 C10 . . 105.0(5) ?
    N4 C11 C12 . . 122.5(5) ?
    C10 C11 C12 . . 132.4(6) ?
    O8 C12 O7 . . 121.5(6) ?
    O8 C12 C11 . . 120.6(6) ?
    O7 C12 C11 . . 117.8(5) ?
    N3 C13 N4 . . 110.2(5) ?
    N3 C13 C14 . . 124.8(6) ?
    N4 C13 C14 . . 124.8(6) ?
    C13 C14 C15 . . 117.4(9) ?
    C13 C14 C15' . . 133.9(16) ?
    C15 C14 C15' . . 106.0(16) ?
    C13 C14 H14A . . 107.9 ?
    C15 C14 H14A . . 107.9 ?
    C13 C14 H14B . . 107.9 ?
    C15 C14 H14B . . 107.9 ?
    H14A C14 H14B . . 107.2 ?
    C13 C14 H14C . . 104.5 ?
    C15' C14 H14C . . 106.3 ?
    C13 C14 H14D . . 104.7 ?
    H14C C14 H14D . . 105.7 ?
    C14 C15 C16 . . 111.6(11) ?
    C14 C15 H15A . . 109.3 ?
    C16 C15 H15A . . 109.3 ?
    C14 C15 H15B . . 109.3 ?
    C16 C15 H15B . . 109.3 ?
    H15A C15 H15B . . 108.0 ?
    C14 C15' C16' . . 113(3) ?
    C14 C15' H15C . . 109.0 ?
    C16' C15' H15C . . 109.0 ?
    C14 C15' H15D . . 109.0 ?
    C16' C15' H15D . . 109.0 ?
    H15C C15' H15D . . 107.8 ?
    C15' C16' H16D . . 109.5 ?
    C15' C16' H16E . . 109.5 ?
    H16D C16' H16E . . 109.5 ?
    C15' C16' H16F . . 109.5 ?
    H16D C16' H16F . . 109.5 ?
    H16E C16' H16F . . 109.5 ?
loop_
    _geom_torsion_atom_site_label_1
    _geom_torsion_atom_site_label_2
    _geom_torsion_atom_site_label_3
    _geom_torsion_atom_site_label_4
    _geom_torsion_site_symmetry_1
    _geom_torsion_site_symmetry_2
    _geom_torsion_site_symmetry_3
    _geom_torsion_site_symmetry_4
    _geom_torsion
    _geom_torsion_publ_flag
    O10 Ni1 N1 C5 . . . . -83.4(6) ?
    N3 Ni1 N1 C5 . . . . 87.7(6) ?
    O5 Ni1 N1 C5 . . . . 7.4(6) ?
    O1 Ni1 N1 C5 . . . . -173.9(7) ?
    O10 Ni1 N1 C2 . . . . 86.6(4) ?
    N3 Ni1 N1 C2 . . . . -102.3(4) ?
    O5 Ni1 N1 C2 . . . . 177.4(3) ?
    O1 Ni1 N1 C2 . . . . -3.8(3) ?
    O9 Ni1 N3 C13 . . . . -82.1(7) ?
    N1 Ni1 N3 C13 . . . . 89.1(7) ?
    O5 Ni1 N3 C13 . . . . -174.9(7) ?
    O1 Ni1 N3 C13 . . . . 9.1(7) ?
    O9 Ni1 N3 C10 . . . . 95.9(4) ?
    N1 Ni1 N3 C10 . . . . -92.8(4) ?
    O5 Ni1 N3 C10 . . . . 3.1(3) ?
    O1 Ni1 N3 C10 . . . . -172.9(3) ?
    O10 Ni1 O1 C1 . . . . -85.5(4) ?
    N3 Ni1 O1 C1 . . . . 97.0(4) ?
    O9 Ni1 O1 C1 . . . . -175.0(4) ?
    N1 Ni1 O1 C1 . . . . 3.5(4) ?
    O10 Ni1 O5 C9 . . . . 179.0(4) ?
    N3 Ni1 O5 C9 . . . . -4.1(4) ?
    O9 Ni1 O5 C9 . . . . -91.4(4) ?
    N1 Ni1 O5 C9 . . . . 89.9(4) ?
    Ni1 O1 C1 O2 . . . . 176.4(4) ?
    Ni1 O1 C1 C2 . . . . -2.3(6) ?
    C5 N1 C2 C3 . . . . -0.6(6) ?
    Ni1 N1 C2 C3 . . . . -174.4(4) ?
    C5 N1 C2 C1 . . . . 177.9(5) ?
    Ni1 N1 C2 C1 . . . . 4.1(6) ?
    O1 C1 C2 N1 . . . . -1.3(7) ?
    O2 C1 C2 N1 . . . . 179.9(5) ?
    O1 C1 C2 C3 . . . . 176.7(5) ?
    O2 C1 C2 C3 . . . . -2.1(9) ?
    C5 N2 C3 C2 . . . . 0.2(6) ?
    C5 N2 C3 C4 . . . . -177.9(5) ?
    N1 C2 C3 N2 . . . . 0.2(6) ?
    C1 C2 C3 N2 . . . . -177.9(5) ?
    N1 C2 C3 C4 . . . . 178.1(5) ?
    C1 C2 C3 C4 . . . . 0.0(10) ?
    N2 C3 C4 O4 . . . . 0.7(8) ?
    C2 C3 C4 O4 . . . . -177.0(6) ?
    N2 C3 C4 O3 . . . . 179.5(5) ?
    C2 C3 C4 O3 . . . . 1.8(9) ?
    C2 N1 C5 N2 . . . . 0.7(6) ?
    Ni1 N1 C5 N2 . . . . 171.0(4) ?
    C2 N1 C5 C6 . . . . 177.5(6) ?
    Ni1 N1 C5 C6 . . . . -12.2(11) ?
    C3 N2 C5 N1 . . . . -0.6(6) ?
    C3 N2 C5 C6 . . . . -177.5(6) ?
    N1 C5 C6 C7 . . . . -121.2(12) ?
    N2 C5 C6 C7 . . . . 55.2(13) ?
    N1 C5 C6 C7' . . . . -89.1(10) ?
    N2 C5 C6 C7' . . . . 87.3(10) ?
    C5 C6 C7 C8 . . . . 64.8(16) ?
    C7' C6 C7 C8 . . . . 5.8(18) ?
    C5 C6 C7' C8' . . . . 176.0(15) ?
    C7 C6 C7' C8' . . . . -50.6(17) ?
    Ni1 O5 C9 O6 . . . . -177.5(5) ?
    Ni1 O5 C9 C10 . . . . 4.1(6) ?
    C13 N3 C10 C11 . . . . -1.3(6) ?
    Ni1 N3 C10 C11 . . . . 180.0(3) ?
    C13 N3 C10 C9 . . . . 176.6(5) ?
    Ni1 N3 C10 C9 . . . . -2.1(6) ?
    O6 C9 C10 N3 . . . . -179.8(5) ?
    O5 C9 C10 N3 . . . . -1.3(7) ?
    O6 C9 C10 C11 . . . . -2.5(9) ?
    O5 C9 C10 C11 . . . . 176.0(5) ?
    C13 N4 C11 C10 . . . . 0.0(7) ?
    C13 N4 C11 C12 . . . . -178.7(5) ?
    N3 C10 C11 N4 . . . . 0.8(6) ?
    C9 C10 C11 N4 . . . . -176.7(6) ?
    N3 C10 C11 C12 . . . . 179.3(6) ?
    C9 C10 C11 C12 . . . . 1.8(10) ?
    N4 C11 C12 O8 . . . . 1.2(9) ?
    C10 C11 C12 O8 . . . . -177.1(6) ?
    N4 C11 C12 O7 . . . . 178.0(5) ?
    C10 C11 C12 O7 . . . . -0.4(9) ?
    C10 N3 C13 N4 . . . . 1.3(7) ?
    Ni1 N3 C13 N4 . . . . 179.3(5) ?
    C10 N3 C13 C14 . . . . -173.9(7) ?
    Ni1 N3 C13 C14 . . . . 4.2(12) ?
    C11 N4 C13 N3 . . . . -0.8(7) ?
    C11 N4 C13 C14 . . . . 174.3(7) ?
    N3 C13 C14 C15 . . . . -98.7(10) ?
    N4 C13 C14 C15 . . . . 86.8(10) ?
    N3 C13 C14 C15' . . . . 103(2) ?
    N4 C13 C14 C15' . . . . -72(2) ?
    C13 C14 C15 C16 . . . . 173.4(9) ?
    C15' C14 C15 C16 . . . . -22.4(18) ?
    C13 C14 C15' C16' . . . . 48(4) ?
    C15 C14 C15' C16' . . . . -112(3) ?
loop_
    _geom_hbond_atom_site_label_D
    _geom_hbond_atom_site_label_H
    _geom_hbond_atom_site_label_A
    _geom_hbond_site_symmetry_A
    _geom_hbond_distance_DH
    _geom_hbond_distance_HA
    _geom_hbond_distance_DA
    _geom_hbond_angle_DHA
    N2 H2 O13 2_666 0.86 1.91 2.745(7) 162.1
    N4 H4 O12 . 0.86 1.88 2.734(7) 170.5
    O3 H3 O2 . 0.82 1.65 2.466(6) 176.1
    O7 H7 O6 . 0.82 1.70 2.523(6) 179.7
    O9 H9C O4 1_455 0.85 2.11 2.960(6) 173.6
    O9 H9D O8 2_566 0.85 1.96 2.807(6) 173.0
    O10 H10C O4 2_657 0.85 1.87 2.724(6) 177.3
    O10 H10D O11 1_456 0.85 1.83 2.675(7) 176.9
    O11 H11C O1 2_656 0.85 2.06 2.904(6) 172.0
    O11 H11C O2 2_656 0.85 2.62 3.197(7) 126.7
    O11 H11D O6 2_666 0.85 1.99 2.830(6) 171.9
    O12 H12C O14 . 0.85 1.84 2.676(10) 165.6
    O12 H12D O3 2_656 0.85 2.07 2.904(7) 167.4
    O13 H13C O11 2_665 0.85 2.23 2.889(9) 134.1
    O13 H13D O8 . 0.85 2.44 3.068(9) 130.8
    O14 H14G O13 . 0.85 1.99 2.488(11) 116.9
    O14 H14H O14 2_565 0.85 1.54 2.355(17) 159.7
    O14 H14F O5 1_554 0.85 2.19 2.778(9) 126.6
data_global
_journal_date_recd_electronic     2010-05-13
_journal_date_accepted     2010-06-27
_journal_name_full     'Acta Crystallographica, Section E'
_journal_year     2010
_journal_volume     66
_journal_issue      8
_journal_page_first     m897
_journal_page_last     m898
_journal_paper_category     QM
_journal_coeditor_code     LH5048
_publ_contact_author_name     'Wen-Dong, Song'
_publ_contact_author_address
;
College of Science, Guang Dong Ocean University,
Zhan Jiang 524088
People's Republic of China
;
_publ_contact_author_email     songwd60@126.com
_publ_contact_author_fax     '86 0759 2383636'
_publ_contact_author_phone     '86 0759 2383559'
_publ_section_title
;\
Diaquabis(5-carboxy-2-propyl-1<i>H</i>-imidazole-4-carboxylato-\
\k^2^<i>N</i>^3^,<i>O</i>^4^)nickel(II) tetrahydrate
;
loop_
    _publ_author_name
    _publ_author_footnote
    _publ_author_address
    'Run-Zhen Fan' .
;
College of Science, Guang Dong Ocean University
Zhanjiang 524088
People's Republic of China
;
    'Shi-Jie Li' .
;
College of Food Science and Technology, Guang Dong Ocean University
Zhanjiang 524088
People's Republic of China
;
    'Wen-Dong Song' .
;
College of Science, Guang Dong Ocean University
Zhanjiang 524088
People's Republic of China
;
    'Dong-Liang Miao' .
;
College of Food Science and Technology, Guang Dong Ocean University
Zhanjiang 524088
People's Republic of China
;
    'Shi-Wei Hu' .
;
College of Food Science and Technology, Guang Dong Ocean University
Zhanjiang 524088
People's Republic of China
;
