# Supplementary material for: Diaqua­bis­(5-carb­oxy-2-propyl-1H-imidazole-4-carboxyl­ato-κ2 N 3,O 4)nickel(II) tetra­hydrate
Source: Acta Crystallogr Sect E Struct Rep Online. 2010 Jul 7;66(Pt 8):m897–8. doi: 10.1107/S1600536810025237 (PMC3007488; doi:10.1107/S1600536810025237)
Supplement: Supplementary file 2 [file e-66-0m897-Isup2.hkl]

# 
# h,k,l, Fc-squared, Fo-squared, sigma(Fo-squared) and status flag 
# 
data_I
_shelx_title ' 100329h in P-1' 
_shelx_refln_list_code          4 
_shelx_F_calc_maximum      164.69 
_exptl_crystal_F_000       588.00 
_reflns_d_resolution_high  0.8409 
 
loop_ 
 _symmetry_equiv_pos_as_xyz 
 'x, y, z' 
 '-x, -y, -z' 
 
_cell_length_a    10.4660 
_cell_length_b    10.5829 
_cell_length_c    11.3011 
_cell_angle_alpha  81.585 
_cell_angle_beta   83.580 
_cell_angle_gamma  86.869 
 
_shelx_F_squared_multiplier     1.000 
 
loop_ 
 _refln_index_h 
 _refln_index_k 
 _refln_index_l 
 _refln_F_squared_calc 
 _refln_F_squared_meas 
 _refln_F_squared_sigma 
 _refln_observed_status 
   1   0   0     2372.38     1853.33     51.09 o 
   2   0   0     1898.60     2058.47     57.24 o 
   3   0   0    17772.63    15195.24    402.48 o 
   4   0   0     9859.35     9086.27    243.52 o 
   5   0   0       64.99       84.97      5.54 o 
   6   0   0      593.80      612.46     16.48 o 
   7   0   0      606.06      610.62     17.20 o 
   8   0   0       99.97       81.08      7.33 o 
   9   0   0      100.23      109.26     15.85 o 
  10   0   0      291.01      203.06     20.61 o 
  11   0   0        0.35       -5.63      9.39 o 
  12   0   0       24.10       24.44     14.61 o 
 -12   1   0       72.84       64.91     17.24 o 
 -11   1   0      192.08      187.36     23.69 o 
  -9   1   0        1.23        2.95      5.53 o 
  -8   1   0      571.77      623.96     18.92 o 
  -7   1   0        1.37       -4.64      3.09 o 
  -6   1   0        1.70       -5.79      3.86 o 
  -5   1   0      726.11      928.09     31.26 o 
  -4   1   0     2893.60     2934.67     82.86 o 
  -3   1   0     5214.86     4700.01    127.86 o 
  -2   1   0      303.62      310.95     11.40 o 
  -1   1   0      221.28      529.09     11.24 o 
   0   1   0       47.69        7.70      0.70 o 
   1   1   0    18205.20    13086.74    452.64 o 
   2   1   0     4377.15     4510.21     69.62 o 
   3   1   0     8780.84     8142.97    165.03 o 
   4   1   0     4842.16     4652.15     73.00 o 
   5   1   0     6598.44     7004.32    109.14 o 
   6   1   0       41.76       28.34      3.66 o 
   7   1   0      601.48      570.75     13.94 o 
   8   1   0      220.20      250.13     10.58 o 
   9   1   0        8.40       -4.01      7.72 o 
  10   1   0        5.72        5.07     10.62 o 
  11   1   0       95.94      114.84     20.19 o 
  12   1   0        9.55        3.19     11.24 o 
 -12   2   0       56.57       74.50     18.19 o 
 -10   2   0      200.79      228.65     21.30 o 
  -9   2   0       81.58       85.12      9.11 o 
  -8   2   0      411.39      367.19     19.45 o 
  -7   2   0      915.87      957.16     34.81 o 
  -6   2   0     1093.10     1152.63     39.08 o 
  -5   2   0     1800.29     1822.94     55.77 o 
  -4   2   0      121.10      197.42     10.70 o 
  -3   2   0     2146.49     2249.84     65.09 o 
  -2   2   0     1302.57     1070.76     22.63 o 
  -1   2   0      321.59      420.83     15.00 o 
   0   2   0       31.07      101.84      5.26 o 
   1   2   0     6166.49     6921.98    105.76 o 
   2   2   0      659.85      732.23     26.78 o 
   3   2   0      962.01     1009.88     21.18 o 
   4   2   0      789.92      900.92     16.92 o 
   5   2   0      415.69      486.73     11.17 o 
   6   2   0       58.83       56.90      6.69 o 
   7   2   0      168.67      167.37      9.00 o 
   8   2   0       26.48       25.68      5.89 o 
   9   2   0       11.32       11.53      8.67 o 
  10   2   0      169.77      165.37     20.30 o 
  11   2   0       30.07       20.07     12.22 o 
  12   2   0       24.53       28.22     14.20 o 
 -10   3   0      213.77      236.68     22.61 o 
  -9   3   0       24.66       46.85      7.27 o 
  -8   3   0      349.15      383.29     19.45 o 
  -7   3   0     1240.30     1259.67     41.86 o 
  -6   3   0       57.18       51.19      5.89 o 
  -5   3   0     1561.10     1571.10     34.55 o 
  -4   3   0     2851.99     2935.70     58.58 o 
  -3   3   0     1358.23     1117.05     36.51 o 
  -2   3   0     7387.34     6821.04    185.46 o 
  -1   3   0     1651.28     1216.76     37.51 o 
   0   3   0      443.12      310.46     12.76 o 
   1   3   0      112.67      194.13      5.36 o 
   2   3   0     2162.33     2539.65     72.51 o 
   3   3   0       79.94      129.62      4.65 o 
   4   3   0      512.26      412.70     11.00 o 
   5   3   0      550.82      534.74     12.01 o 
   6   3   0      458.87      402.35     10.48 o 
   7   3   0       29.87       36.75      6.09 o 
   8   3   0       51.52       46.85      7.10 o 
   9   3   0      588.41      623.21     33.78 o 
  10   3   0        2.36       -2.11      9.49 o 
  11   3   0       24.56       36.53     14.46 o 
  12   3   0       21.01       19.24     13.45 o 
 -11   4   0       73.56       99.10     23.15 o 
  -9   4   0      194.63      160.69     10.50 o 
  -8   4   0      216.39      213.26     11.80 o 
  -7   4   0       74.96       82.84      8.25 o 
  -6   4   0     2491.64     2442.82     52.20 o 
  -5   4   0      676.81      854.47     22.32 o 
  -4   4   0       10.81       11.29      5.66 o 
  -3   4   0      588.05      601.96     24.03 o 
  -2   4   0     1562.35     1604.79     50.17 o 
  -1   4   0      518.25      598.85     22.59 o 
   0   4   0       88.87       33.70      5.56 o 
   1   4   0     1399.82     1363.95     24.20 o 
   2   4   0      157.43      133.98      5.01 o 
   4   4   0        6.89        1.18      1.99 o 
   5   4   0     2143.39     2055.07     35.85 o 
   6   4   0      103.94      103.23      8.49 o 
   7   4   0        3.04       10.31      4.58 o 
   8   4   0       82.61      102.55     16.67 o 
   9   4   0      288.69      274.63     22.07 o 
  10   4   0      135.38      107.74     18.45 o 
  11   4   0       40.36       42.29     15.80 o 
  -9   5   0        3.10       -8.72      8.34 o 
  -8   5   0      147.08      124.98     15.54 o 
  -7   5   0      552.72      604.33     28.43 o 
  -6   5   0      479.83      546.29     26.03 o 
  -5   5   0      820.24      755.47     31.21 o 
  -4   5   0     1102.98     1161.66     41.37 o 
  -3   5   0      192.75      168.17     12.45 o 
  -2   5   0      112.88       94.41      9.16 o 
  -1   5   0     5138.97     5844.64    162.67 o 
   0   5   0     1552.87     1749.75     54.95 o 
   1   5   0      703.41      749.37     15.85 o 
   2   5   0     1069.81     1389.48     33.77 o 
   3   5   0      990.61     1040.98     20.45 o 
   4   5   0      119.49      137.35      5.97 o 
   5   5   0       68.86      104.83      5.46 o 
   6   5   0      347.77      401.79     25.07 o 
   7   5   0       14.26        8.38      5.89 o 
   8   5   0       86.69       78.98     14.15 o 
   9   5   0       71.54       50.81     14.10 o 
  10   5   0      233.46      293.33     25.21 o 
  11   5   0        0.86       -2.73     10.83 o 
  -9   6   0      266.92      279.00     21.30 o 
  -8   6   0       94.04       97.45     14.92 o 
  -7   6   0        1.09       -3.94      7.18 o 
  -6   6   0       17.48       15.26      8.03 o 
  -5   6   0     1263.55     1417.12     50.63 o 
  -4   6   0      314.27      332.23     19.09 o 
  -3   6   0       72.28       94.39     11.09 o 
  -2   6   0       66.37       67.27      9.72 o 
  -1   6   0      239.01      179.21     12.86 o 
   0   6   0       87.11      117.39     10.50 o 
   1   6   0        1.95        4.75      3.49 o 
   2   6   0      744.89      615.84     24.40 o 
   3   6   0      222.75      354.81     10.33 o 
   4   6   0      545.19      610.86     17.62 o 
   5   6   0      705.90      601.61     20.10 o 
   6   6   0        2.39        4.13      4.71 o 
   7   6   0      150.66      155.42     11.49 o 
   8   6   0        2.35       -2.86      8.39 o 
   9   6   0       41.36       65.16     15.56 o 
  10   6   0        2.68       -4.42     11.24 o 
  11   6   0        1.01      -16.28     10.86 o 
  -9   7   0       58.58       46.54     13.56 o 
  -8   7   0       42.68       69.20     14.07 o 
  -7   7   0        4.40        0.46      8.34 o 
  -6   7   0      463.00      440.71     24.80 o 
  -5   7   0        2.28       -3.68      6.33 o 
  -4   7   0        9.78       -2.73      6.71 o 
  -3   7   0      497.35      553.37     26.68 o 
  -2   7   0      133.49      122.07     11.94 o 
  -1   7   0        2.83        9.42      6.35 o 
   0   7   0      163.62      213.91     15.36 o 
   1   7   0      179.25      157.70     12.84 o 
   2   7   0       34.84       61.04      7.31 o 
   3   7   0       91.36       95.56      6.58 o 
   4   7   0      260.43      238.66     12.30 o 
   5   7   0      122.00      167.80     11.14 o 
   6   7   0       32.03       30.01      7.38 o 
   7   7   0      116.36      113.10     11.47 o 
   8   7   0       11.52        8.41     11.04 o 
   9   7   0        3.71        1.70     10.96 o 
  10   7   0       80.75       63.59     18.57 o 
  -9   8   0       22.14       30.59     12.50 o 
  -8   8   0      166.45      153.28     18.68 o 
  -7   8   0      187.40      163.59     16.46 o 
  -6   8   0       34.87       20.01     10.01 o 
  -5   8   0      551.31      512.15     27.76 o 
  -4   8   0       72.72       80.29     13.30 o 
  -3   8   0       39.82       29.89      9.54 o 
  -2   8   0      259.18      291.86     19.71 o 
  -1   8   0      973.92     1123.17     44.20 o 
   0   8   0       38.15       49.50     10.16 o 
   1   8   0       30.03       16.70      7.74 o 
   2   8   0      120.88      162.58     10.54 o 
   3   8   0       46.04       43.06     12.39 o 
   4   8   0        0.42       -6.05      7.20 o 
   5   8   0      221.06      241.26     13.58 o 
   6   8   0       16.14       14.64      6.73 o 
   7   8   0       48.10      100.58     11.71 o 
   8   8   0      188.27      191.45     24.57 o 
   9   8   0       70.69       67.12     17.57 o 
  -8   9   0       29.79       43.07     14.12 o 
  -7   9   0        9.20       16.36     10.65 o 
  -6   9   0      119.15      135.81     18.52 o 
  -5   9   0      153.27      156.05     18.60 o 
  -4   9   0       63.39       63.59     12.91 o 
  -3   9   0       72.23       64.80     12.94 o 
  -2   9   0        3.49        2.03      7.56 o 
  -1   9   0      150.30      156.21     15.72 o 
   0   9   0      615.25      637.93     31.67 o 
   1   9   0       16.55       15.28      8.82 o 
   2   9   0      103.52      120.68     15.38 o 
   3   9   0        1.38       -6.22     11.14 o 
   4   9   0      157.07      222.98     13.53 o 
   5   9   0        0.73       -3.51      6.07 o 
   6   9   0        0.14       -8.68      5.79 o 
   7   9   0        2.93        7.49     12.84 o 
   8   9   0       70.72       57.47     18.21 o 
  -6  10   0       76.12       86.23     17.70 o 
  -5  10   0       32.66       26.70     12.17 o 
  -4  10   0      359.18      347.74     24.90 o 
  -3  10   0      107.45      124.41     18.01 o 
  -2  10   0       14.03        2.62      8.93 o 
  -1  10   0       26.31       27.89     11.63 o 
   0  10   0      547.73      553.13     30.49 o 
   1  10   0        1.29       -6.61      7.90 o 
   2  10   0        8.80       -7.13      8.16 o 
   3  10   0       29.53       16.36      9.83 o 
   4  10   0       78.20       50.95      9.70 o 
   5  10   0       14.47       19.12      8.45 o 
   6  10   0        1.00      -10.30      6.87 o 
   7  10   0        4.60      -18.18     12.12 o 
  -5  11   0        6.74       -1.36     11.01 o 
  -4  11   0        0.80        9.34     10.99 o 
  -3  11   0       92.76       95.70     17.18 o 
  -2  11   0       71.50       83.35     16.54 o 
  -1  11   0        0.27       -9.62      9.03 o 
   0  11   0       35.54       28.20     11.68 o 
   1  11   0      180.57      205.19     19.73 o 
   2  11   0       56.17       72.24     15.20 o 
   3  11   0        9.63        2.19     10.47 o 
   4  11   0      140.04      130.20     19.86 o 
   5  11   0       93.38      127.28     14.81 o 
   6  11   0        1.55       -2.00     13.04 o 
  -2  12   0        7.91       -3.22     10.57 o 
  -1  12   0        0.91       -6.87     11.11 o 
   0  12   0       29.17       26.39     13.12 o 
   1  12   0        1.98       -3.19     10.91 o 
   2  12   0        0.18       -4.50     10.34 o 
   3  12   0       20.11       17.21     12.45 o 
  -2 -12   1       39.52       70.03     16.10 o 
  -1 -12   1       58.89       60.35     16.21 o 
   0 -12   1        3.85       -2.86     11.01 o 
   1 -12   1       60.01       53.48     15.59 o 
   2 -12   1       51.71       82.97     18.91 o 
  -5 -11   1        6.87       -3.54      9.34 o 
  -4 -11   1       35.61       23.62      9.85 o 
  -3 -11   1      181.97      166.55     21.30 o 
  -2 -11   1       79.02       72.21     15.59 o 
  -1 -11   1       17.68       36.12     12.07 o 
   0 -11   1       93.36       92.90     16.49 o 
   1 -11   1       53.75       53.10     14.82 o 
   2 -11   1        5.48       -1.78      9.18 o 
   3 -11   1       82.53      124.54     18.81 o 
   4 -11   1        4.28       -0.64     10.57 o 
   5 -11   1        0.12      -11.14      9.93 o 
  -7 -10   1       38.03       19.96     13.66 o 
  -6 -10   1        1.38        3.32     11.58 o 
  -5 -10   1      197.17      191.69     14.61 o 
  -4 -10   1       18.50        2.42     10.14 o 
  -3 -10   1        4.28       -3.85      9.81 o 
  -2 -10   1       84.13       94.70     15.77 o 
  -1 -10   1      347.12      319.00     23.18 o 
   0 -10   1        1.43      -10.57      8.80 o 
   1 -10   1      101.55       98.02     16.28 o 
   2 -10   1      292.76      302.51     22.90 o 
   3 -10   1      194.97      180.78     18.52 o 
   4 -10   1       53.80       59.76     14.90 o 
   5 -10   1       72.38       51.86     13.99 o 
   6 -10   1       36.80       13.66     12.25 o 
  -8  -9   1       16.54       11.22     14.46 o 
  -7  -9   1       16.39       44.15     15.18 o 
  -6  -9   1       31.45       29.07     13.27 o 
  -5  -9   1      122.21       93.90     11.66 o 
  -4  -9   1      288.50      261.07     16.26 o 
  -3  -9   1       40.43       46.03      8.25 o 
  -2  -9   1        1.80       -8.10      5.99 o 
  -1  -9   1       23.86       26.11      9.78 o 
   0  -9   1      682.10      792.10     36.43 o 
   1  -9   1       97.57       97.86     14.95 o 
   2  -9   1        0.60       -5.63      7.61 o 
   3  -9   1       96.19       81.99     14.05 o 
   4  -9   1      135.40      127.40     17.31 o 
   5  -9   1        7.84        7.25      9.49 o 
   6  -9   1      241.68      240.64     20.74 o 
   7  -9   1      175.23      193.46     19.17 o 
   8  -9   1       29.57       15.23     11.32 o 
  -9  -8   1        9.85        6.30     13.20 o 
  -8  -8   1      222.53      231.25     23.18 o 
  -7  -8   1       54.02       26.09     13.25 o 
  -6  -8   1       21.37       23.45      7.61 o 
  -5  -8   1      336.56      371.93     17.13 o 
  -4  -8   1      586.59      624.82     25.43 o 
  -3  -8   1        3.12       -4.45      5.71 o 
  -2  -8   1        9.05        8.81      4.38 o 
  -1  -8   1        3.58       18.34      9.00 o 
   0  -8   1      164.81      159.24     14.95 o 
   1  -8   1       61.03       40.98     10.14 o 
   2  -8   1        4.11       -7.82      6.07 o 
   3  -8   1        1.36       -5.04      6.20 o 
   4  -8   1      145.23      139.28     16.44 o 
   5  -8   1        8.35        0.39      6.74 o 
   6  -8   1      112.74      152.43     18.27 o 
   7  -8   1       33.80       17.96     10.99 o 
   8  -8   1       51.35       57.06     15.23 o 
   9  -8   1       52.10       44.40     13.20 o 
 -10  -7   1        0.46      -11.37     11.06 o 
  -9  -7   1      128.05      193.38     24.44 o 
  -8  -7   1      144.04      169.15     21.84 o 
  -7  -7   1       33.26       10.06     10.37 o 
  -6  -7   1       15.42       22.27      6.81 o 
  -5  -7   1      336.47      316.00     14.85 o 
  -4  -7   1       91.57       96.38      7.04 o 
  -3  -7   1      106.51       90.37      7.34 o 
  -2  -7   1      134.34      128.52      7.71 o 
  -1  -7   1      106.23      112.86      7.03 o 
   0  -7   1      254.81      249.00     16.39 o 
   1  -7   1      646.30      642.56     28.74 o 
   2  -7   1       35.59       25.31      7.72 o 
   3  -7   1       47.47       49.21     10.26 o 
   4  -7   1       52.25       60.92     11.35 o 
   5  -7   1      345.30      398.78     23.54 o 
   6  -7   1        0.01       -1.75      6.61 o 
   7  -7   1       59.09      100.07     15.69 o 
   8  -7   1      467.82      458.21     27.89 o 
   9  -7   1       16.25       19.04     12.66 o 
 -10  -6   1       84.22      130.95     21.58 o 
  -9  -6   1       12.79       22.07     12.86 o 
  -8  -6   1       20.99       19.91     11.01 o 
  -7  -6   1      499.53      475.24     28.63 o 
  -6  -6   1       85.31       79.32      8.93 o 
  -5  -6   1       74.47       52.44      7.43 o 
  -4  -6   1      906.76     1027.82     21.75 o 
  -3  -6   1     1013.08     1083.76     22.32 o 
  -2  -6   1       27.45       36.03      4.34 o 
  -1  -6   1       19.79       25.84      4.28 o 
   0  -6   1      515.19      485.57     15.62 o 
   1  -6   1       18.87        1.54      4.35 o 
   2  -6   1       68.51       46.85      8.18 o 
   3  -6   1       26.45       12.68      5.97 o 
   4  -6   1       22.52        9.70      6.66 o 
   5  -6   1      688.28      765.55     33.32 o 
   6  -6   1      233.49      255.74     18.29 o 
   7  -6   1       46.85       32.70     10.34 o 
   8  -6   1       40.78       32.39     11.99 o 
   9  -6   1      196.92      194.69     19.17 o 
  10  -6   1       20.23       23.80     11.91 o 
 -11  -5   1       32.64       19.81     13.40 o 
 -10  -5   1        1.93        6.84     10.75 o 
  -9  -5   1        1.44      -10.50      8.49 o 
  -8  -5   1        1.23       -0.62      8.72 o 
  -7  -5   1       97.31       84.51     13.97 o 
  -6  -5   1       65.92       68.61      7.66 o 
  -5  -5   1        5.86       10.87      3.28 o 
  -4  -5   1       60.60       22.64      3.76 o 
  -3  -5   1      195.91      162.14      6.40 o 
  -2  -5   1      445.60      474.26     11.71 o 
  -1  -5   1        3.09        6.36      3.51 o 
   0  -5   1      134.64      149.36      9.42 o 
   1  -5   1     2365.31     2531.39     76.12 o 
   2  -5   1      592.34      545.78     23.38 o 
   3  -5   1      166.91      163.54     12.53 o 
   4  -5   1        1.15        6.20      5.43 o 
   5  -5   1     1457.62     1506.09     35.88 o 
   6  -5   1        0.80       -5.55      3.70 o 
   7  -5   1        0.80       -0.01      4.65 o 
   8  -5   1       22.68       36.95      7.39 o 
   9  -5   1       57.14       52.69      8.67 o 
  10  -5   1        3.57       -1.45      6.57 o 
 -11  -4   1        4.11       -5.56     11.47 o 
 -10  -4   1      496.75      434.13     30.13 o 
  -9  -4   1       30.49       56.34     13.53 o 
  -8  -4   1        0.10       -5.61      8.03 o 
  -7  -4   1        4.92       -0.95      4.03 o 
  -6  -4   1      735.98      738.15     16.91 o 
  -5  -4   1      135.78       96.83      5.16 o 
  -4  -4   1      210.55      176.92      6.51 o 
  -3  -4   1      566.70      533.12     12.06 o 
  -2  -4   1     1787.14     1649.76     28.90 o 
  -1  -4   1      446.36      402.02      9.62 o 
   0  -4   1     6014.01     5543.22     87.09 o 
   1  -4   1     2549.50     2279.57     47.07 o 
   2  -4   1        0.34       -4.40      2.93 o 
   3  -4   1     1044.20     1088.42     36.22 o 
   4  -4   1     2797.95     2907.07     59.70 o 
   5  -4   1       35.17       60.73      6.54 o 
   6  -4   1     1160.13     1044.32     27.08 o 
   7  -4   1     1339.23     1326.62     72.86 o 
   8  -4   1       37.63       65.33      9.20 o 
   9  -4   1       20.30       23.70      7.01 o 
  10  -4   1      287.04      314.46     15.89 o 
 -11  -3   1       65.32       49.65     15.56 o 
 -10  -3   1      309.04      337.50     25.98 o 
  -9  -3   1      121.42      127.11     17.65 o 
  -8  -3   1      198.55      226.03     18.45 o 
  -7  -3   1        3.14       -1.82      3.67 o 
  -6  -3   1        8.54       22.38      3.56 o 
  -5  -3   1      670.28      806.28     17.38 o 
  -4  -3   1       36.22       24.86      3.01 o 
  -3  -3   1        0.24        1.83      1.71 o 
  -2  -3   1        2.26        6.22      1.78 o 
  -1  -3   1        4.04       12.97      3.52 o 
   0  -3   1       95.49       44.82      4.74 o 
   1  -3   1     6888.89     6286.42    375.19 o 
   2  -3   1     2418.01     2674.03     53.09 o 
   3  -3   1     2216.27     2235.25    127.79 o 
   4  -3   1     1342.88     1084.20     37.15 o 
   5  -3   1     3015.59     2991.39     88.70 o 
   6  -3   1      489.82      501.63     23.00 o 
   7  -3   1        0.03       -2.70      4.79 o 
   8  -3   1      235.85      259.60     17.37 o 
   9  -3   1      859.49      926.26     38.46 o 
  10  -3   1       12.05        0.28      8.18 o 
 -12  -2   1       12.59       -0.05     12.43 o 
 -11  -2   1       52.16       57.21     16.31 o 
 -10  -2   1       30.96       46.31     13.87 o 
  -9  -2   1      202.79      189.68     18.50 o 
  -8  -2   1      199.65      218.88     18.32 o 
  -7  -2   1       45.41       55.35      4.98 o 
  -6  -2   1     1311.83     1405.81     37.81 o 
  -5  -2   1      345.38      280.95      8.02 o 
  -4  -2   1      291.14      204.73      6.14 o 
  -3  -2   1     2214.76     2444.09     39.81 o 
  -2  -2   1      167.37      109.49      8.79 o 
  -1  -2   1       15.26        0.86      1.10 o 
   0  -2   1     1149.02     1703.29     51.81 o 
   1  -2   1      962.41     1533.80     25.11 o 
   2  -2   1     1769.17     1727.89     50.89 o 
   3  -2   1        3.40       28.17      4.66 o 
   4  -2   1        6.58        7.36      4.17 o 
   5  -2   1     1717.18     1575.13     49.78 o 
   6  -2   1       29.97       19.37      5.79 o 
   7  -2   1      340.44      356.49     18.73 o 
   8  -2   1       83.91       66.91     10.03 o 
   9  -2   1      165.74      132.08     13.15 o 
  10  -2   1      568.69      562.14     28.38 o 
  11  -2   1      280.06      295.41     24.72 o 
 -12  -1   1       29.49       10.52     12.53 o 
 -11  -1   1      160.57      140.46     21.22 o 
 -10  -1   1       84.27       47.16     14.25 o 
  -9  -1   1        0.09       -3.45      8.13 o 
  -8  -1   1       28.34       29.77      6.01 o 
  -7  -1   1      597.67      537.06     13.34 o 
  -6  -1   1      592.61      593.80     15.68 o 
  -5  -1   1     2324.52     2644.63     52.31 o 
  -4  -1   1      519.05      401.05     17.02 o 
  -3  -1   1      361.77      353.93     10.59 o 
  -2  -1   1      325.76      242.92      6.31 o 
  -1  -1   1      732.43      520.99     10.80 o 
   0  -1   1     1008.45      609.91     10.51 o 
   1  -1   1      152.18       83.52      3.83 o 
   2  -1   1      116.25      175.37      8.23 o 
   3  -1   1       45.67       28.14      4.40 o 
   4  -1   1       28.51       86.54      7.33 o 
   5  -1   1     2085.88     2335.05     69.41 o 
   6  -1   1      455.97      337.11     17.08 o 
   7  -1   1      588.81      552.16     23.98 o 
   8  -1   1      485.84      505.95     24.00 o 
   9  -1   1        9.39       -0.06      4.32 o 
  10  -1   1      561.67      525.61     20.08 o 
  11  -1   1       22.14       31.08     12.27 o 
  12  -1   1      142.63      159.78     23.10 o 
 -12   0   1       17.62       24.59     13.89 o 
 -11   0   1       82.41       88.86     17.47 o 
 -10   0   1       69.15       65.09     15.72 o 
  -9   0   1        5.08        4.37      7.00 o 
  -8   0   1       56.89       57.68      9.70 o 
  -7   0   1       75.37       47.58      7.22 o 
  -6   0   1       49.93       67.95      7.04 o 
  -5   0   1     1340.69     1470.63     33.70 o 
  -4   0   1      224.09      282.97      8.40 o 
  -3   0   1      456.34      369.34      9.22 o 
  -2   0   1      161.42      172.03      4.77 o 
  -1   0   1     9452.00    10207.46    258.78 o 
   0   0   1     2665.44     1847.54     48.54 o 
   1   0   1      721.85      509.88      8.77 o 
   2   0   1     6587.91     6600.33    145.67 o 
   3   0   1     9272.11    10947.44    292.09 o 
   4   0   1      374.26      264.10     12.84 o 
   5   0   1     5387.05     5456.56    151.19 o 
   6   0   1     3833.77     3979.23     81.69 o 
   7   0   1        7.68       -2.85      3.97 o 
   8   0   1      304.76      289.06     10.05 o 
   9   0   1       28.62       35.78      7.23 o 
  10   0   1        0.54      -11.89      8.23 o 
  11   0   1       94.41       91.66     18.24 o 
  12   0   1       52.32       66.71     16.82 o 
 -12   1   1       49.52       40.08     15.54 o 
 -11   1   1        0.71       -3.09     10.44 o 
  -9   1   1       74.49       79.52     12.79 o 
  -8   1   1       10.95       10.28      4.29 o 
  -7   1   1      373.39      379.55     12.92 o 
  -6   1   1      197.87      179.37      7.87 o 
  -5   1   1      157.74      146.33      8.95 o 
  -4   1   1      403.63      552.56     13.88 o 
  -3   1   1        9.08       -1.72      2.11 o 
  -2   1   1       37.78        5.15      2.78 o 
  -1   1   1      112.90      223.20      7.72 o 
   1   1   1     1643.04     2093.80     41.40 o 
   2   1   1       55.83      130.43      7.65 o 
   3   1   1    27121.96    24283.99   1503.41 o 
   4   1   1     4410.87     4809.09    116.62 o 
   5   1   1      405.77      465.00     11.30 o 
   6   1   1     7178.67     7328.00    114.73 o 
   7   1   1     3392.97     3507.54     58.68 o 
   8   1   1        3.94       -1.33      4.48 o 
   9   1   1      824.49      819.16     25.53 o 
  10   1   1      982.11     1060.73     47.41 o 
  11   1   1       11.86        9.60     10.01 o 
  12   1   1       24.02       19.55     13.17 o 
 -10   2   1       75.81       62.54     14.64 o 
  -9   2   1      130.05      140.85     17.42 o 
  -8   2   1      747.32      796.17     34.19 o 
  -7   2   1       35.97       50.50     10.11 o 
  -6   2   1       87.67       68.02      7.77 o 
  -5   2   1     2355.12     2496.02     49.76 o 
  -4   2   1      457.11      491.42     12.71 o 
  -3   2   1       49.98       42.52      3.18 o 
  -2   2   1      161.66      213.60      9.31 o 
  -1   2   1     1530.91      995.16     29.71 o 
   0   2   1       47.29      184.82      8.08 o 
   1   2   1      423.46      685.29     15.84 o 
   2   2   1     1076.36     1117.84     27.09 o 
   3   2   1      126.51      310.93      9.83 o 
   4   2   1     3248.60     3902.44     61.97 o 
   5   2   1     3139.22     3456.70     59.02 o 
   6   2   1       12.72       -0.05      2.55 o 
   7   2   1      311.83      342.52     13.65 o 
   8   2   1      941.01      932.38     26.87 o 
   9   2   1       67.31       81.00      9.43 o 
  10   2   1      238.26      203.08     20.22 o 
  11   2   1      185.10      225.90     23.00 o 
  12   2   1       11.20       28.50     13.63 o 
 -10   3   1       17.75       12.40     13.07 o 
  -9   3   1       73.40       93.28     16.41 o 
  -8   3   1       36.75       37.59      5.40 o 
  -7   3   1      532.64      491.89     16.80 o 
  -6   3   1     1043.48     1047.73     25.19 o 
  -5   3   1      588.16      612.00     16.42 o 
  -4   3   1     2078.10     2038.81     61.23 o 
  -3   3   1     1919.56     2017.92     59.66 o 
  -2   3   1      132.07      117.28      7.46 o 
  -1   3   1       83.30      113.07      7.05 o 
   0   3   1     4313.99     3680.23    101.87 o 
   1   3   1     3645.08     3083.43     61.74 o 
   2   3   1     2343.13     2271.57     47.27 o 
   3   3   1      164.16      129.54      6.73 o 
   4   3   1     5759.33     5430.64     85.15 o 
   5   3   1      288.03      251.63      7.17 o 
   6   3   1      407.97      430.88     15.17 o 
   7   3   1        2.94        7.59      4.51 o 
   8   3   1       45.93       50.70      7.18 o 
   9   3   1       51.93       36.28      7.43 o 
  10   3   1      241.81      254.61     22.05 o 
  11   3   1       16.56        5.87     11.19 o 
  12   3   1        0.39       -3.45     11.96 o 
 -11   4   1      145.69      194.46     27.50 o 
 -10   4   1       21.04       28.86     15.59 o 
  -9   4   1        0.30       -4.79      9.16 o 
  -8   4   1      194.36      192.69     14.95 o 
  -7   4   1     1014.23     1015.25     38.25 o 
  -6   4   1       79.85       95.57     11.53 o 
  -5   4   1      258.89      260.63     15.20 o 
  -4   4   1     1886.52     2021.58     62.21 o 
  -3   4   1      775.15      984.43     33.88 o 
  -2   4   1     1922.25     1871.05     56.70 o 
  -1   4   1     5197.80     5199.05    143.53 o 
   0   4   1      428.97      499.39     19.50 o 
   1   4   1     2436.24     2587.78     66.19 o 
   2   4   1     1424.19     1441.06     32.66 o 
   3   4   1       46.43       31.73      2.82 o 
   4   4   1        2.86        2.46      1.84 o 
   5   4   1     1458.14     1509.41     27.15 o 
   6   4   1      449.54      599.61     19.17 o 
   7   4   1       20.28        6.31      4.73 o 
   8   4   1       21.35       14.56      8.52 o 
   9   4   1      279.73      285.60     25.24 o 
  10   4   1       27.44       17.55     11.91 o 
  11   4   1        2.63      -11.91     11.68 o 
 -11   5   1       34.29       39.23     19.94 o 
 -10   5   1       86.94      107.61     23.08 o 
  -8   5   1       22.01        8.26      7.92 o 
  -7   5   1       55.05       62.26     11.11 o 
  -6   5   1      823.12      892.28     34.99 o 
  -5   5   1      839.32      817.32     32.36 o 
  -4   5   1      250.60      281.19     15.90 o 
  -3   5   1     1666.28     1666.76     53.64 o 
  -2   5   1     5802.45     5903.81    164.41 o 
  -1   5   1     1292.76     1241.41     41.52 o 
   0   5   1     4427.19     5279.21    147.44 o 
   1   5   1     1952.64     1956.94     43.13 o 
   2   5   1      356.55      387.90     13.20 o 
   3   5   1       38.11       88.55     10.15 o 
   4   5   1      516.80      535.80     12.40 o 
   5   5   1      369.40      446.15     16.15 o 
   6   5   1       57.24       28.19      7.42 o 
   7   5   1       60.20       67.64      8.44 o 
   8   5   1        1.02       -3.59      4.96 o 
   9   5   1       23.93       14.23     10.75 o 
  10   5   1       63.21       50.27     15.05 o 
  11   5   1       15.26       29.33     13.66 o 
  -8   6   1      264.10      272.44     19.24 o 
  -7   6   1       43.78       37.71     10.37 o 
  -6   6   1      621.04      558.97     26.73 o 
  -5   6   1       89.06      118.16     13.81 o 
  -4   6   1      336.78      318.00     18.34 o 
  -3   6   1       21.98       14.12      6.28 o 
  -2   6   1       36.29       70.54      9.62 o 
  -1   6   1     1274.28     1388.43     47.26 o 
   0   6   1     2379.77     2367.44     72.96 o 
   1   6   1        1.87       -0.59      4.24 o 
   2   6   1     3897.94     3965.33    141.67 o 
   3   6   1      360.16      297.55     12.57 o 
   4   6   1       90.54      108.30      9.29 o 
   5   6   1      889.02      796.87     24.79 o 
   6   6   1      302.52      298.63     16.54 o 
   7   6   1       22.44       24.65     10.29 o 
   8   6   1       20.69       14.48     10.11 o 
   9   6   1      299.15      270.05     23.41 o 
  10   6   1       72.45       62.00     16.13 o 
  11   6   1        0.19        2.19     12.73 o 
  -8   7   1       79.13       80.52     14.66 o 
  -7   7   1       11.46        9.13      8.64 o 
  -6   7   1      420.10      380.00     22.74 o 
  -5   7   1      228.23      227.31     16.72 o 
  -4   7   1       53.52       48.06     10.24 o 
  -3   7   1      837.53      814.72     33.98 o 
  -2   7   1      654.40      622.49     28.20 o 
  -1   7   1        2.43        9.03      6.15 o 
   0   7   1        1.79        9.13      5.94 o 
   1   7   1      287.04      268.14     16.95 o 
   2   7   1      414.48      445.50     16.35 o 
   3   7   1      166.04      101.96      9.15 o 
   4   7   1       75.58       81.23      8.79 o 
   5   7   1      568.79      591.36     25.46 o 
   6   7   1       31.42       22.99      7.74 o 
   7   7   1       92.60       94.16     10.68 o 
   8   7   1        8.26       -1.58      6.33 o 
   9   7   1       19.21       15.87     12.22 o 
  10   7   1       47.11       53.74     15.77 o 
  -9   8   1        2.46       -3.37      9.31 o 
  -8   8   1        1.84       -1.65     10.01 o 
  -7   8   1       45.06       23.08     11.32 o 
  -6   8   1      228.93      236.58     18.91 o 
  -5   8   1       28.52       37.23     10.34 o 
  -4   8   1       12.61        6.53      8.59 o 
  -3   8   1      380.86      376.53     22.56 o 
  -2   8   1       32.07       21.53      8.16 o 
  -1   8   1       21.75        5.25      7.46 o 
   0   8   1        5.09       -1.90      5.33 o 
   1   8   1       22.54        8.67      6.95 o 
   2   8   1       21.87        7.10      6.84 o 
   3   8   1       36.88       36.30      9.88 o 
   4   8   1      244.16      236.69     13.03 o 
   5   8   1        8.12       -2.87      5.43 o 
   6   8   1        5.98        6.37      6.37 o 
   7   8   1      102.21      128.83     12.90 o 
   8   8   1        6.18        3.45      7.06 o 
   9   8   1        5.17       27.01     13.81 o 
  -8   9   1       76.58      116.90     18.24 o 
  -7   9   1       84.80      108.64     16.72 o 
  -6   9   1       16.26       -3.19      9.60 o 
  -5   9   1      277.75      272.72     21.58 o 
  -4   9   1      115.37      131.43     17.00 o 
  -3   9   1       33.64       46.02     11.89 o 
  -2   9   1      190.79      182.96     16.70 o 
  -1   9   1      795.49      855.88     38.33 o 
   0   9   1        0.59       -3.27      6.92 o 
   1   9   1      316.02      316.64     21.10 o 
   2   9   1       85.97       81.91     13.17 o 
   3   9   1       94.98       90.52     10.63 o 
   4   9   1        1.99        5.17      5.85 o 
   5   9   1      237.14      259.35     26.57 o 
   6   9   1       21.02        3.17      6.88 o 
   7   9   1       12.36       -4.16      7.06 o 
   8   9   1       77.09       86.13     18.83 o 
   9   9   1       32.42       36.97     16.10 o 
  -7  10   1       14.21        7.10     11.14 o 
  -6  10   1      151.02      194.05     22.07 o 
  -5  10   1       22.70       14.18     11.24 o 
  -4  10   1        4.03       -1.88      9.93 o 
  -3  10   1      167.10      171.57     20.56 o 
  -2  10   1       83.63       80.21     15.33 o 
  -1  10   1      103.91      110.29     16.21 o 
   0  10   1      181.23      188.21     17.88 o 
   1  10   1       47.32       73.78     14.05 o 
   2  10   1        1.17       -5.74      7.38 o 
   3  10   1       50.28       52.89     13.43 o 
   4  10   1        7.21       -3.31      6.80 o 
   5  10   1        6.52       -4.28      6.58 o 
   6  10   1       11.46        2.35      7.06 o 
   7  10   1        4.57       -5.52      8.38 o 
  -5  11   1       75.74      115.74     18.65 o 
  -4  11   1       27.51       10.60     11.47 o 
  -3  11   1       19.80       18.60     11.58 o 
  -2  11   1       14.67        4.32     10.24 o 
  -1  11   1      151.03      161.87     20.50 o 
   0  11   1       86.62       69.02     14.87 o 
   1  11   1        1.80       -0.15      9.75 o 
   2  11   1      128.07      164.23     20.19 o 
   3  11   1      182.03      166.91     20.79 o 
   4  11   1        6.43        8.62     11.22 o 
   5  11   1       31.67       41.67     10.74 o 
   6  11   1       15.18        4.61      8.77 o 
  -3  12   1       22.70       33.60     14.77 o 
  -2  12   1        1.66      -13.24      8.82 o 
  -1  12   1        1.86      -14.59      9.72 o 
   0  12   1       23.60       23.54     12.79 o 
   1  12   1       15.46       15.20     12.50 o 
   2  12   1        0.66       -5.89      9.98 o 
   3  12   1        1.58        8.75     10.68 o 
   4  12   1       84.24       66.73     17.39 o 
  -1 -12   2       10.56       14.43     13.09 o 
   0 -12   2       20.52       17.65     12.12 o 
  -5 -11   2       35.59       29.74     16.13 o 
  -4 -11   2       30.58       27.27      9.82 o 
  -3 -11   2       23.81        7.13     11.81 o 
  -2 -11   2      101.62      106.09     17.31 o 
  -1 -11   2       88.45       65.58     14.87 o 
   0 -11   2        7.09        1.03      9.93 o 
   1 -11   2       89.92      104.94     17.98 o 
   2 -11   2      102.09       94.31     17.47 o 
   3 -11   2        0.74        5.92     10.42 o 
   4 -11   2        0.77      -14.38      9.93 o 
  -6 -10   2       26.43       42.29     15.54 o 
  -5 -10   2        3.16        8.03     11.63 o 
  -4 -10   2       17.20       22.48      9.21 o 
  -3 -10   2      140.74      171.46     20.56 o 
  -2 -10   2      138.12      146.05     19.14 o 
  -1 -10   2        4.81       -2.75      8.49 o 
   0 -10   2      500.82      524.68     30.33 o 
   1 -10   2       63.59       54.98     13.48 o 
   2 -10   2        5.63        0.28      9.47 o 
   3 -10   2      210.27      190.73     19.22 o 
   4 -10   2       89.37       72.78     15.26 o 
   5 -10   2        0.95      -12.31      8.21 o 
   6 -10   2       62.32       67.66     16.98 o 
  -8  -9   2       86.49       63.44     16.98 o 
  -7  -9   2       16.10        0.39     12.68 o 
  -6  -9   2       22.51        8.72     11.22 o 
  -5  -9   2      204.08      197.60     19.76 o 
  -4  -9   2       51.15       75.00     10.35 o 
  -3  -9   2        7.22        8.07      5.24 o 
  -2  -9   2       16.41       15.94      5.30 o 
  -1  -9   2      271.00      303.18     21.51 o 
   0  -9   2        6.28       -6.48      7.54 o 
   1  -9   2      366.16      355.61     23.15 o 
   2  -9   2      706.71      710.66     34.68 o 
   3  -9   2       27.00       32.59     10.75 o 
   4  -9   2       57.11       47.54     12.58 o 
   5  -9   2      515.07      485.99     29.07 o 
   6  -9   2       39.40       35.68     12.68 o 
   7  -9   2       33.28        2.65     10.83 o 
  -9  -8   2      110.08      114.64     21.33 o 
  -8  -8   2       68.96       88.09     18.21 o 
  -7  -8   2       61.82       75.84     16.46 o 
  -6  -8   2      346.27      337.29     25.34 o 
  -5  -8   2      346.74      429.72     18.78 o 
  -4  -8   2       78.94      134.69     12.10 o 
  -3  -8   2      473.59      386.33     12.87 o 
  -2  -8   2      378.72      322.76     11.79 o 
  -1  -8   2        1.80       -5.60      3.94 o 
   0  -8   2      102.52       92.09     12.25 o 
   1  -8   2      201.80      180.93     16.10 o 
   2  -8   2       55.76       45.69     10.80 o 
   3  -8   2      285.29      333.77     21.58 o 
   4  -8   2        9.37        4.91      7.41 o 
   5  -8   2        1.03       -8.13      7.36 o 
   6  -8   2      334.42      272.36     21.02 o 
   7  -8   2      100.25       86.16     15.90 o 
   8  -8   2       11.09       -4.22     10.26 o 
  -9  -7   2       10.27        7.64     11.42 o 
  -8  -7   2       41.82       94.62     18.63 o 
  -7  -7   2       52.26       41.06     13.53 o 
  -6  -7   2       54.04       55.47     13.74 o 
  -5  -7   2      835.02      950.87     28.31 o 
  -4  -7   2      318.61      274.17     10.42 o 
  -3  -7   2      402.19      475.22     16.32 o 
  -2  -7   2     1066.00     1157.27     24.48 o 
  -1  -7   2     1066.34      974.65     21.81 o 
   0  -7   2        2.26        0.79      6.15 o 
   1  -7   2      535.10      541.79     26.27 o 
   2  -7   2      280.55      260.84     17.75 o 
   3  -7   2      182.12      162.95     14.97 o 
   4  -7   2        7.10       -4.37      6.35 o 
   5  -7   2      132.40      157.34     15.20 o 
   6  -7   2       25.83       31.93     10.39 o 
   7  -7   2       37.85       28.27     11.29 o 
   8  -7   2       15.92        3.96     10.55 o 
   9  -7   2       29.39       41.44     13.33 o 
 -10  -6   2       11.99       -1.11     12.43 o 
  -9  -6   2      139.54      156.18     21.84 o 
  -8  -6   2      130.28      103.55     17.67 o 
  -7  -6   2        6.75        3.06      8.49 o 
  -6  -6   2      235.69      323.53     22.61 o 
  -5  -6   2      884.25      802.05     18.96 o 
  -4  -6   2       29.62       27.15      4.57 o 
  -3  -6   2       47.06       98.40      6.72 o 
  -2  -6   2      964.85      836.79     18.59 o 
  -1  -6   2      705.85      763.75     19.40 o 
   0  -6   2      883.27      935.28     24.62 o 
   1  -6   2      735.28      768.29     39.36 o 
   2  -6   2       60.02       77.72     10.32 o 
   3  -6   2       21.97       20.40      6.95 o 
   4  -6   2       16.32       18.75      7.54 o 
   5  -6   2        2.57       -6.87      5.76 o 
   6  -6   2      383.84      319.49     14.43 o 
   7  -6   2       12.36       11.46      6.03 o 
   8  -6   2      221.44      221.12     13.01 o 
   9  -6   2        7.96       11.91      7.36 o 
  10  -6   2      138.38      218.64     17.28 o 
 -11  -5   2       34.47       29.61     15.20 o 
 -10  -5   2      189.55      224.23     25.80 o 
  -9  -5   2        8.94        9.08     10.52 o 
  -8  -5   2        1.12       -3.88      8.28 o 
  -7  -5   2      299.02      290.88     22.10 o 
  -6  -5   2       22.95       14.05      8.41 o 
  -5  -5   2      325.16      319.83     10.14 o 
  -4  -5   2      947.84      891.56     22.79 o 
  -3  -5   2      473.30      382.67     10.72 o 
  -2  -5   2      141.39      104.31      5.41 o 
  -1  -5   2     1063.68     1206.48     23.24 o 
   0  -5   2     3284.39     3436.96     56.84 o 
   1  -5   2        2.55       -3.29      3.33 o 
   2  -5   2     1787.06     1958.75     78.76 o 
   3  -5   2      152.46      106.45      7.33 o 
   4  -5   2      147.57      140.21      8.27 o 
   5  -5   2      493.55      470.80     16.60 o 
   6  -5   2      366.16      357.39     14.63 o 
   7  -5   2        6.60        9.71      5.59 o 
   8  -5   2        5.86       -0.91      5.51 o 
   9  -5   2        3.84       -3.83      6.89 o 
  10  -5   2       73.77       99.60     12.82 o 
  11  -5   2        4.79       -2.03      9.56 o 
 -11  -4   2       90.17       96.96     19.04 o 
 -10  -4   2        1.15       -6.38     10.34 o 
  -9  -4   2      117.90      115.46     18.55 o 
  -8  -4   2       21.92       22.23     10.65 o 
  -7  -4   2       53.38       59.40     12.53 o 
  -6  -4   2      134.67      123.96      7.36 o 
  -5  -4   2      938.57     1120.74     22.36 o 
  -4  -4   2      102.34      113.27      6.29 o 
  -3  -4   2       24.59       69.85      4.58 o 
  -2  -4   2      221.56      180.21      6.34 o 
  -1  -4   2      129.16      191.39      6.35 o 
   0  -4   2       52.86       13.47      2.57 o 
   1  -4   2        7.05        7.07      2.90 o 
   2  -4   2      496.85      482.59     11.74 o 
   3  -4   2      128.07      127.47      7.14 o 
   4  -4   2      832.30      826.60     22.00 o 
   5  -4   2      511.19      490.34     21.92 o 
   6  -4   2      181.96      172.11     14.12 o 
   7  -4   2      185.57      141.31     13.40 o 
   8  -4   2       56.49       47.59     10.96 o 
  10  -4   2        8.40        8.88      9.70 o 
  11  -4   2       56.18       59.50     11.41 o 
 -11  -3   2       21.93       27.86     13.89 o 
 -10  -3   2      496.86      460.44     30.43 o 
  -9  -3   2      286.36      242.34     20.86 o 
  -8  -3   2      112.53      132.49     18.11 o 
  -7  -3   2      113.12      107.97      8.63 o 
  -6  -3   2     1502.34     1604.27     42.15 o 
  -5  -3   2      404.33      380.44     11.89 o 
  -4  -3   2      301.31      253.48      7.50 o 
  -3  -3   2      828.94      982.96     18.66 o 
  -2  -3   2      200.09      210.31      6.17 o 
  -1  -3   2      174.71      163.45      5.20 o 
   0  -3   2     1341.56     1802.24     41.74 o 
   1  -3   2       21.31        7.71      2.17 o 
   2  -3   2      406.34      413.86      9.98 o 
   3  -3   2      118.33      110.06      8.75 o 
   4  -3   2     2240.13     2316.37     70.51 o 
   5  -3   2       11.30       22.15      6.20 o 
   6  -3   2     1086.16     1137.60     41.19 o 
   7  -3   2     2233.96     2115.50     68.79 o 
   8  -3   2       57.72       43.14      9.54 o 
   9  -3   2      459.49      507.27     26.81 o 
  10  -3   2      432.25      458.23     26.68 o 
  11  -3   2       37.21       32.98     12.35 o 
 -11  -2   2       86.43       83.71     17.65 o 
 -10  -2   2      154.14      139.64     20.43 o 
  -9  -2   2        7.68       -0.59      8.21 o 
  -8  -2   2      174.14      124.92     11.59 o 
  -7  -2   2       34.00       20.46      5.60 o 
  -6  -2   2      403.48      310.87      9.10 o 
  -5  -2   2      751.45      732.27     15.22 o 
  -4  -2   2     1002.48     1105.94     20.39 o 
  -3  -2   2     1670.32     1842.31     37.04 o 
  -2  -2   2      930.52      921.99     18.52 o 
  -1  -2   2       10.04        3.09      1.43 o 
   0  -2   2        3.03       72.15      2.51 o 
   1  -2   2      335.82      384.08     10.51 o 
   2  -2   2      156.42       89.88      9.42 o 
   3  -2   2      198.24      321.60     14.59 o 
   4  -2   2       30.29        4.71      4.12 o 
   5  -2   2     2023.00     2372.76     72.16 o 
   6  -2   2       41.38       16.00      5.84 o 
   7  -2   2        0.02       -1.36      4.86 o 
   8  -2   2      288.72      268.58     17.57 o 
   9  -2   2      327.56      305.60     19.53 o 
  10  -2   2       52.37       36.74      8.05 o 
  11  -2   2      248.12      252.48     20.19 o 
 -11  -1   2       18.90       13.79     11.89 o 
 -10  -1   2      137.33      134.52     19.76 o 
  -9  -1   2      253.96      207.04     19.29 o 
  -8  -1   2      488.89      447.29     16.75 o 
  -7  -1   2      410.53      358.72     18.01 o 
  -6  -1   2     1341.36     1252.95     27.73 o 
  -5  -1   2      834.21     1020.03     22.66 o 
  -4  -1   2      410.16      471.03     11.73 o 
  -3  -1   2       29.45        5.43      3.22 o 
  -2  -1   2      169.24      116.87      7.07 o 
  -1  -1   2      620.95      985.68     16.09 o 
   0  -1   2     2848.40     2234.20     42.99 o 
   1  -1   2       73.62       11.62      2.07 o 
   2  -1   2       52.35       23.91      3.45 o 
   3  -1   2      188.32      120.04      7.90 o 
   4  -1   2      573.96      501.58     20.40 o 
   5  -1   2       65.37       68.71      8.67 o 
   6  -1   2       19.40       24.49      6.77 o 
   7  -1   2      164.47      124.57      8.20 o 
   8  -1   2      104.55       99.06     23.82 o 
   9  -1   2       50.84       38.59      7.46 o 
  10  -1   2      487.86      465.34     19.30 o 
  11  -1   2      181.41      148.13     19.81 o 
 -12   0   2        4.57        3.37     11.55 o 
 -11   0   2      198.09      226.77     25.67 o 
  -9   0   2       76.44       92.54     13.51 o 
  -8   0   2      108.85      124.72     13.63 o 
  -7   0   2      106.99       93.39     10.91 o 
  -6   0   2       76.02       75.46      9.25 o 
  -5   0   2     1551.59     1525.49     31.98 o 
  -4   0   2      580.21      784.67     17.58 o 
  -3   0   2      203.37      194.61     11.95 o 
  -2   0   2     4639.63     5437.01    141.11 o 
  -1   0   2      265.80      523.29     17.06 o 
   0   0   2     2329.28     3266.42     61.39 o 
   1   0   2     2465.01     2246.65     58.67 o 
   2   0   2       95.42       66.99      2.70 o 
   3   0   2     1342.83     1575.98     40.99 o 
   4   0   2       51.23      105.54      5.68 o 
   5   0   2     3761.53     3904.28     79.26 o 
   6   0   2      287.24      305.33     11.92 o 
   7   0   2        1.18       -1.73      3.78 o 
   8   0   2       45.60       34.35      6.66 o 
   9   0   2        2.86       -7.92      7.15 o 
  10   0   2      249.96      245.47     13.92 o 
  11   0   2        9.71        3.86     10.06 o 
  12   0   2       26.68       41.78     15.49 o 
 -10   1   2      135.87      199.02     20.53 o 
  -9   1   2        7.08       -5.61      6.59 o 
  -8   1   2       61.55       57.86     11.29 o 
  -7   1   2      107.07      127.91     13.45 o 
  -6   1   2      290.49      235.17      8.59 o 
  -5   1   2       98.52       49.54      3.09 o 
  -4   1   2       69.08       83.84      3.37 o 
  -3   1   2       85.90       92.68      6.42 o 
  -2   1   2       86.95      105.04      7.49 o 
  -1   1   2     4385.81     3582.38     84.56 o 
   0   1   2     1557.11     2501.04     83.48 o 
   1   1   2        6.29       73.52     11.33 o 
   2   1   2     3380.91     3434.69     53.71 o 
   3   1   2      681.79     1002.16     22.94 o 
   4   1   2        5.93       10.78      2.93 o 
   5   1   2     4020.48     4608.41     92.73 o 
   6   1   2      607.35      526.75     16.77 o 
   7   1   2      114.31      132.64      6.37 o 
   8   1   2      131.86      119.70     10.00 o 
   9   1   2      402.17      298.65     16.12 o 
  10   1   2       19.15       26.42      9.25 o 
  11   1   2       77.72       81.81     16.31 o 
  12   1   2      142.64      117.65     20.79 o 
 -10   2   2      691.07      755.29     37.10 o 
  -9   2   2       34.08       55.90     12.43 o 
  -8   2   2       17.16        8.57      7.92 o 
  -7   2   2       65.60       84.59      6.56 o 
  -6   2   2      802.72      807.52     16.50 o 
  -5   2   2       21.38       29.66      4.07 o 
  -4   2   2      181.55      292.41     12.88 o 
  -3   2   2      119.79       97.45      4.66 o 
  -2   2   2       20.56       12.71      9.18 o 
  -1   2   2     6792.76     5980.23    111.29 o 
   0   2   2      695.14      510.90     16.39 o 
   1   2   2      175.57       98.52      3.94 o 
   2   2   2     2123.24     1905.57     73.05 o 
   3   2   2     3304.19     3265.01     78.41 o 
   4   2   2     1594.88     1803.05     39.64 o 
   5   2   2      147.50      115.13      4.39 o 
   6   2   2     3854.98     4172.04     67.43 o 
   7   2   2     2380.17     2337.24     66.99 o 
   8   2   2        3.45       15.93      5.76 o 
   9   2   2     1439.70     1434.55     38.27 o 
  10   2   2      828.94      759.99     25.99 o 
  11   2   2       17.90       12.43     10.65 o 
  12   2   2       50.53       51.14     16.57 o 
 -11   3   2      161.16      172.18     23.41 o 
 -10   3   2       15.46       16.49     12.12 o 
  -9   3   2      213.91      268.04     20.97 o 
  -8   3   2      529.04      587.48     29.82 o 
  -7   3   2        4.74        7.02      7.51 o 
  -6   3   2      406.34      417.42     14.16 o 
  -5   3   2     3364.14     3303.14     94.41 o 
  -4   3   2        1.30        2.96      3.42 o 
  -3   3   2       10.69       12.66      3.65 o 
  -2   3   2     2020.49     2096.10     60.53 o 
  -1   3   2     4742.35     5030.31    137.22 o 
   0   3   2      216.28      386.92     15.18 o 
   1   3   2     2142.64     2287.38     66.30 o 
   2   3   2      120.37      139.76      6.37 o 
   3   3   2       25.65       -3.16      2.11 o 
   4   3   2      697.99      605.54     29.39 o 
   5   3   2      736.46      844.41     22.96 o 
   6   3   2       64.52       43.72     14.24 o 
   7   3   2        5.55        1.60      4.59 o 
   8   3   2      163.07      201.43     12.40 o 
   9   3   2      294.29      310.55     15.32 o 
  10   3   2      331.01      295.15     25.61 o 
  11   3   2      238.73      219.80     22.43 o 
  12   3   2       12.15        5.43     13.51 o 
 -11   4   2        6.58      -14.79     13.51 o 
 -10   4   2       14.20       25.08     13.87 o 
  -9   4   2        9.63        1.67     10.19 o 
  -8   4   2        8.40        0.72      9.60 o 
  -7   4   2       27.62       54.18      9.31 o 
  -6   4   2      640.85      677.21     27.14 o 
  -5   4   2      300.89      270.56     14.84 o 
  -4   4   2       23.23       29.02      6.10 o 
  -3   4   2      312.90      247.90     13.09 o 
  -2   4   2       80.54       98.30      7.82 o 
  -1   4   2      203.76      253.25     12.66 o 
   0   4   2     1345.64     1403.64     43.91 o 
   1   4   2        3.20       21.53      5.04 o 
   2   4   2     1061.26     1048.73     25.44 o 
   3   4   2      481.34      455.10     14.36 o 
   4   4   2     1011.91     1161.24     28.96 o 
   5   4   2      349.06      357.72     13.62 o 
   6   4   2      668.50      739.48     22.29 o 
   7   4   2      179.90      159.22     20.04 o 
   8   4   2       25.22       21.88      6.41 o 
   9   4   2        3.68       -5.85      5.39 o 
  10   4   2      287.16      250.60     22.05 o 
  11   4   2       52.49       97.68     18.39 o 
 -10   5   2        7.91        4.09     13.53 o 
  -9   5   2       37.55       49.24     16.10 o 
  -7   5   2      114.54      108.85     12.94 o 
  -6   5   2      102.44      107.30     12.27 o 
  -5   5   2     1421.37     1619.55     53.28 o 
  -4   5   2     1137.44     1136.47     39.64 o 
  -3   5   2       49.73       62.26      8.31 o 
  -2   5   2      683.04      611.82     24.54 o 
  -1   5   2     7953.33     7869.07    215.25 o 
   0   5   2     1098.42     1301.02     42.99 o 
   1   5   2      369.10      532.89     22.51 o 
   2   5   2     3725.53     3545.57     73.61 o 
   3   5   2     1250.11     1178.69     29.54 o 
   4   5   2        3.37       -2.67      3.54 o 
   5   5   2      310.20      264.98     12.15 o 
   6   5   2      514.04      383.99     36.18 o 
   7   5   2       69.76       69.50      8.69 o 
   8   5   2       73.00       82.76     10.04 o 
   9   5   2       47.77       44.62      8.65 o 
  10   5   2        9.68        2.62      9.80 o 
  11   5   2        0.29      -13.54      9.03 o 
 -10   6   2        0.40       -8.72     15.98 o 
  -9   6   2      119.21      151.99     22.82 o 
  -7   6   2        1.28       -0.33      6.84 o 
  -6   6   2        9.08       12.84      7.46 o 
  -5   6   2       83.00       85.02     11.27 o 
  -4   6   2      165.60      168.04     13.58 o 
  -3   6   2       90.39      112.76     12.22 o 
  -2   6   2      541.30      523.16     23.44 o 
  -1   6   2       77.68       55.59      8.67 o 
   0   6   2     2121.45     2018.59     63.77 o 
   1   6   2      750.24      735.92     29.30 o 
   2   6   2        3.76        5.51      4.15 o 
   3   6   2      994.15     1022.09     27.56 o 
   4   6   2     2186.66     2171.02     50.25 o 
   5   6   2      278.10      316.70     14.45 o 
   6   6   2        6.35        5.02      6.07 o 
   7   6   2      529.57      526.30     26.27 o 
   8   6   2      177.39      199.27     17.21 o 
   9   6   2        7.38        2.31      7.04 o 
  10   6   2       88.26       83.12     17.39 o 
  11   6   2        9.26        6.25     12.97 o 
  -8   7   2      299.30      279.98     20.43 o 
  -7   7   2      304.91      364.54     22.77 o 
  -6   7   2      261.98      284.66     19.06 o 
  -5   7   2      192.89      166.11     14.97 o 
  -4   7   2       55.41       67.22     11.65 o 
  -3   7   2      186.82      166.19     13.79 o 
  -2   7   2        0.31       -3.29      5.35 o 
  -1   7   2      206.04      191.74     14.28 o 
   0   7   2      344.40      293.71     17.49 o 
   1   7   2       63.34       32.47      7.72 o 
   2   7   2      482.29      592.73     27.24 o 
   3   7   2      499.24      463.30     17.20 o 
   4   7   2      374.03      306.64     14.17 o 
   5   7   2      774.38      866.76     40.74 o 
   6   7   2       80.42       91.84     10.77 o 
   7   7   2       61.54       62.21      9.36 o 
   8   7   2       65.42       48.71      9.59 o 
   9   7   2      234.04      269.82     16.09 o 
  10   7   2       18.52       32.00     14.59 o 
  -8   8   2       57.60       60.51     14.33 o 
  -7   8   2       56.40       49.03     13.25 o 
  -6   8   2      800.72      938.10     40.54 o 
  -5   8   2      143.64      171.95     16.08 o 
  -4   8   2       81.79      117.08     15.46 o 
  -3   8   2      754.66      821.28     35.86 o 
  -2   8   2       81.05      108.20     14.12 o 
  -1   8   2      412.91      421.03     23.10 o 
   0   8   2      334.91      338.81     20.43 o 
   1   8   2       92.88       82.09     12.01 o 
   2   8   2        4.92        1.03      5.76 o 
   3   8   2       18.26        0.04      5.40 o 
   4   8   2      294.92      283.88     14.75 o 
   5   8   2       55.25       77.76      9.89 o 
   6   8   2       34.75       20.60      7.45 o 
   7   8   2       48.00       63.16     13.92 o 
   8   8   2       51.72       73.38     11.59 o 
   9   8   2        9.16        3.11     11.01 o 
  10   8   2       43.35       51.01     17.75 o 
  -8   9   2        7.88       12.40     11.50 o 
  -7   9   2       13.77       14.48     11.99 o 
  -6   9   2       22.53        8.62     10.14 o 
  -5   9   2        0.58       -1.36      8.82 o 
  -4   9   2       83.34       87.42     15.18 o 
  -3   9   2        8.23        6.53      8.98 o 
  -2   9   2       65.87       85.26     14.02 o 
  -1   9   2       20.78        5.92      8.34 o 
   0   9   2      204.49      206.68     17.93 o 
   1   9   2       51.27       51.40     11.71 o 
   2   9   2        3.86        0.13      7.49 o 
   3   9   2        1.52      -10.88      7.25 o 
   4   9   2      378.06      421.17     20.70 o 
   5   9   2        6.23        2.31      6.36 o 
   6   9   2        2.10       -8.44      5.62 o 
   7   9   2       29.36       28.34      9.08 o 
   8   9   2        4.18        4.28      7.98 o 
   9   9   2        0.20      -15.98     10.65 o 
  -6  10   2       12.10       13.40     10.55 o 
  -5  10   2       31.02       13.33     10.68 o 
  -4  10   2      165.02      143.47     19.14 o 
  -3  10   2        0.09      -10.62      8.72 o 
  -2  10   2      125.40      114.43     16.36 o 
  -1  10   2      190.00      177.38     19.35 o 
   0  10   2      107.99       79.16     14.12 o 
   1  10   2       95.87      134.91     17.21 o 
   2  10   2      125.00      106.56     16.13 o 
   3  10   2        2.51        3.47      9.00 o 
   4  10   2        2.86      -10.60      7.72 o 
   5  10   2       77.58       51.25     10.27 o 
   6  10   2        8.14       10.49      8.95 o 
   7  10   2       11.18       -9.50      7.88 o 
   8  10   2       35.66       37.68     10.80 o 
  -5  11   2        7.13       -2.06     10.55 o 
  -4  11   2        1.63        0.41     10.96 o 
  -3  11   2       68.98       92.33     17.24 o 
  -2  11   2       51.80       31.51     13.02 o 
  -1  11   2        3.57       -7.72      8.72 o 
   0  11   2       67.69       61.92     14.07 o 
   1  11   2       72.43       49.39     14.15 o 
   2  11   2        0.01       -6.97      9.39 o 
   3  11   2       81.96       71.34     15.33 o 
   4  11   2       62.70       47.05     14.12 o 
   5  11   2        0.04       -0.77      9.78 o 
   6  11   2        4.95      -12.02      8.01 o 
  -3  12   2        5.30       -4.30     10.91 o 
  -2  12   2        8.11       11.32     11.50 o 
  -1  12   2       43.42       41.60     13.43 o 
   0  12   2       34.80       63.00     15.62 o 
   1  12   2       15.89       27.71     13.12 o 
   2  12   2       32.07       22.56     13.09 o 
   3  12   2       89.90      102.98     19.50 o 
   4  12   2        0.12        3.34     11.24 o 
  -3 -11   3       51.65       52.25     15.46 o 
  -2 -11   3        0.19      -13.69      9.83 o 
  -1 -11   3      124.69      130.28     19.32 o 
   0 -11   3       33.67       22.10     12.48 o 
   1 -11   3        1.91       -4.12     10.03 o 
   2 -11   3       41.48       35.32     14.97 o 
   3 -11   3       82.81       77.80     17.91 o 
  -6 -10   3        0.24      -13.48     12.01 o 
  -5 -10   3       32.72       43.66     15.51 o 
  -4 -10   3        5.33       -7.61      9.49 o 
  -3 -10   3        8.03       -9.98      9.42 o 
  -2 -10   3       39.43       26.34     10.96 o 
  -1 -10   3      201.26      211.10     15.82 o 
   0 -10   3      188.01      153.76     19.19 o 
   1 -10   3       61.56       78.46     16.10 o 
   2 -10   3      146.24      176.99     21.43 o 
   3 -10   3       28.35       26.52     13.15 o 
   4 -10   3       77.80       73.60     15.80 o 
   5 -10   3      117.45      114.02     18.70 o 
   6 -10   3        4.20       -9.62     10.44 o 
  -7  -9   3        5.82       -7.95     12.22 o 
  -6  -9   3        6.32        8.59     12.55 o 
  -5  -9   3        3.76       10.14     11.76 o 
  -4  -9   3       28.13       15.59      7.54 o 
  -3  -9   3       10.25        7.23      5.22 o 
  -2  -9   3       53.96       34.04      6.52 o 
  -1  -9   3       41.69       36.78      7.99 o 
   0  -9   3      764.70      798.83     46.55 o 
   1  -9   3       12.48       17.29     10.47 o 
   2  -9   3       16.73       18.55     10.65 o 
   3  -9   3      213.67      216.84     18.99 o 
   4  -9   3      387.98      354.56     24.26 o 
   5  -9   3        7.61        2.29     10.06 o 
   6  -9   3      197.58      211.62     23.87 o 
   7  -9   3      163.93      211.03     20.89 o 
  -8  -8   3      228.27      226.26     23.38 o 
  -7  -8   3       22.50       39.62     14.46 o 
  -6  -8   3        0.52      -10.21      9.65 o 
  -5  -8   3      310.00      293.84     23.00 o 
  -4  -8   3      200.69      229.64     12.38 o 
  -3  -8   3       61.28       48.22      6.55 o 
  -2  -8   3       14.01        2.07      4.34 o 
  -1  -8   3      107.65      136.89      8.68 o 
   0  -8   3      203.78      190.41     11.52 o 
   1  -8   3       76.67       62.15      8.60 o 
   2  -8   3      590.90      630.70     30.97 o 
   3  -8   3        2.32        2.06      7.28 o 
   4  -8   3       10.02        7.56      9.18 o 
   5  -8   3      685.30      624.29     32.62 o 
   6  -8   3        9.76       -8.41      9.67 o 
   7  -8   3       44.09       30.15     13.69 o 
   8  -8   3      170.80      212.45     24.34 o 
  -9  -7   3       41.45       35.19     15.80 o 
  -8  -7   3       59.88       42.37     13.43 o 
  -7  -7   3       47.72       47.36     13.56 o 
  -6  -7   3      473.60      485.81     30.02 o 
  -5  -7   3       58.34       99.15     16.46 o 
  -4  -7   3       92.64      106.51     11.84 o 
  -3  -7   3     1058.56     1202.55     39.31 o 
  -2  -7   3      389.62      498.60     14.80 o 
  -1  -7   3        5.23       11.02      4.26 o 
   0  -7   3      504.33      479.39     21.19 o 
   1  -7   3     1258.52     1372.67     34.94 o 
   2  -7   3      342.13      338.64     37.33 o 
   3  -7   3       93.75       65.76     12.22 o 
   4  -7   3      547.05      560.13     28.71 o 
   5  -7   3       80.15       50.63     11.83 o 
   6  -7   3      190.90      189.94     17.88 o 
   7  -7   3       76.24       52.79     13.63 o 
   8  -7   3       34.06       20.68     11.35 o 
   9  -7   3       53.64       77.62     17.52 o 
 -10  -6   3        6.77       18.68     14.74 o 
  -9  -6   3       22.26       10.75     13.20 o 
  -8  -6   3        7.60        3.63      9.75 o 
  -7  -6   3       42.93       26.34     10.75 o 
  -6  -6   3        0.05        2.55      8.57 o 
  -5  -6   3      619.41      633.78     20.73 o 
  -4  -6   3      648.71      581.66     15.38 o 
  -3  -6   3      428.42      507.17     13.93 o 
  -2  -6   3     1143.06     1262.19     25.71 o 
  -1  -6   3     1010.99     1040.80     35.00 o 
   0  -6   3      525.18      620.60     15.22 o 
   1  -6   3     1283.64     1403.25     34.35 o 
   2  -6   3      730.92      719.43     21.75 o 
   3  -6   3      244.95      287.93     18.42 o 
   4  -6   3       43.12       31.64      6.88 o 
   5  -6   3     1252.61     1335.84     56.33 o 
   6  -6   3      164.51      172.77     11.18 o 
   7  -6   3        5.01       -4.15      6.25 o 
   8  -6   3       39.03       35.36     11.42 o 
   9  -6   3      136.35      134.15     13.79 o 
  10  -6   3       20.91       36.88     10.52 o 
 -10  -5   3       73.53       98.12     19.55 o 
  -9  -5   3       74.85      108.44     18.52 o 
  -8  -5   3      118.49      112.91     17.49 o 
  -7  -5   3        4.93        4.01      8.67 o 
  -6  -5   3      341.12      308.29     13.33 o 
  -5  -5   3      410.41      469.04     16.64 o 
  -4  -5   3      194.13      239.64      8.70 o 
  -3  -5   3       92.51      100.63      9.17 o 
  -2  -5   3     1122.97     1207.32     25.52 o 
  -1  -5   3      163.18      169.09      6.90 o 
   0  -5   3      430.40      529.22     12.92 o 
   1  -5   3     2539.08     2357.86     50.77 o 
   2  -5   3      197.29      185.39      7.55 o 
   3  -5   3        5.00       10.32      3.40 o 
   4  -5   3      160.75      200.86     10.32 o 
   5  -5   3      466.73      441.41     16.22 o 
   6  -5   3      228.68      310.80     14.04 o 
   7  -5   3      139.35      179.56     11.24 o 
   8  -5   3        6.78       10.56      6.57 o 
   9  -5   3        0.88       -6.58      7.15 o 
  10  -5   3      151.04      152.05     15.75 o 
 -11  -4   3       11.33        4.45     13.45 o 
 -10  -4   3      375.67      343.18     27.86 o 
  -9  -4   3        5.34        9.72     10.86 o 
  -8  -4   3       16.94       10.60     10.68 o 
  -7  -4   3      254.40      247.26     12.24 o 
  -6  -4   3      141.47      150.74     11.24 o 
  -5  -4   3     1107.60     1164.94     28.16 o 
  -4  -4   3      456.32      545.50     13.28 o 
  -3  -4   3      112.53      119.36      5.58 o 
  -2  -4   3        2.63       -1.13      2.13 o 
  -1  -4   3     2107.90     2198.79     37.77 o 
   0  -4   3     2379.92     2393.39     69.05 o 
   1  -4   3      240.84      293.68      8.64 o 
   2  -4   3     2598.12     3104.40     51.20 o 
   3  -4   3     1199.83     1249.54     27.12 o 
   4  -4   3       19.91       11.76      6.25 o 
   5  -4   3      581.97      697.33     29.92 o 
   6  -4   3      940.87      973.96     38.82 o 
   7  -4   3       82.17       66.30     11.45 o 
   8  -4   3       82.01       72.57     12.71 o 
   9  -4   3       20.37       28.74     10.73 o 
  10  -4   3      107.58      113.55     16.41 o 
 -11  -3   3      104.78       90.89     18.03 o 
 -10  -3   3        1.89       19.29     12.25 o 
  -9  -3   3      501.00      466.82     29.58 o 
  -8  -3   3      382.54      337.45     23.82 o 
  -7  -3   3      106.68       98.39      9.07 o 
  -6  -3   3      553.30      607.27     19.19 o 
  -5  -3   3     3034.23     3116.99     52.16 o 
  -4  -3   3      370.42      389.98     10.03 o 
  -3  -3   3       12.92       22.21      3.01 o 
  -2  -3   3        4.94        1.91      3.10 o 
  -1  -3   3        7.12        4.92      1.91 o 
   0  -3   3       50.74       14.18      1.95 o 
   1  -3   3      848.60      815.99     16.09 o 
   2  -3   3      151.34       99.93     15.26 o 
   3  -3   3        1.36       -3.17      2.32 o 
   4  -3   3      242.22      219.67     13.51 o 
   5  -3   3       63.13       48.44      8.59 o 
   6  -3   3        1.16        2.14      5.48 o 
   7  -3   3      455.49      444.44     23.64 o 
   8  -3   3        7.64       -1.26      6.53 o 
   9  -3   3       14.57        0.90      8.16 o 
  10  -3   3       34.28       17.18      9.96 o 
  11  -3   3       74.49       66.27     15.00 o 
 -11  -2   3       26.54       33.73     15.31 o 
 -10  -2   3      168.14      212.86     25.19 o 
  -9  -2   3       72.71       86.23     15.23 o 
  -8  -2   3       19.23       14.13      5.96 o 
  -7  -2   3      258.61      205.26     11.22 o 
  -6  -2   3      655.07      654.48     19.72 o 
  -5  -2   3      227.17      262.02     10.97 o 
  -4  -2   3      646.98      658.17     24.44 o 
  -3  -2   3     3244.26     3190.98    105.41 o 
  -2  -2   3      151.89      124.92      4.45 o 
  -1  -2   3     4217.34     3667.95     49.59 o 
   0  -2   3     5892.84     5759.75     89.26 o 
   1  -2   3     1429.57     1422.54     30.33 o 
   2  -2   3      195.93      289.34      9.50 o 
   3  -2   3     1149.92      833.50     20.64 o 
   4  -2   3     1176.95     1027.57     36.12 o 
   5  -2   3       76.08       86.44      9.00 o 
   6  -2   3       18.42        4.06      5.15 o 
   7  -2   3     1143.83     1206.89     30.95 o 
   8  -2   3        0.05       -1.47      4.07 o 
   9  -2   3       66.10       38.46     10.88 o 
  10  -2   3      457.05      410.66     24.95 o 
  11  -2   3       41.52       25.88     11.06 o 
 -11  -1   3      223.72      219.26     22.28 o 
 -10  -1   3        4.23       -4.68      8.93 o 
  -9  -1   3       27.40       26.96      7.13 o 
  -8  -1   3      249.65      319.34     18.73 o 
  -7  -1   3      232.74      232.77     15.18 o 
  -6  -1   3       78.65       72.93      9.65 o 
  -5  -1   3     1143.64     1164.63     24.92 o 
  -4  -1   3     2061.21     2253.62     64.96 o 
  -3  -1   3     1220.29     1396.61     42.35 o 
  -2  -1   3      339.78      267.96     12.30 o 
  -1  -1   3    15647.79    17232.93    315.10 o 
   0  -1   3     8035.58     7810.06    144.80 o 
   1  -1   3      568.94      679.54     15.99 o 
   2  -1   3     2164.36     1767.07     36.37 o 
   3  -1   3      778.42      705.41     13.63 o 
   4  -1   3     2466.89     2388.36     48.04 o 
   5  -1   3      499.74      451.34     13.83 o 
   6  -1   3       19.81       12.41      5.96 o 
   7  -1   3        3.52        2.23      4.17 o 
   8  -1   3      536.41      581.08     19.53 o 
   9  -1   3       41.79       27.47      6.76 o 
  10  -1   3       40.62       40.13     11.09 o 
  11  -1   3      167.40      178.72     18.01 o 
 -11   0   3        0.85        2.57      9.72 o 
  -9   0   3      155.98      194.28     16.44 o 
  -8   0   3        0.53       -8.54      6.59 o 
  -7   0   3      132.41      163.80     13.33 o 
  -6   0   3      630.25      639.57     26.29 o 
  -5   0   3     1717.00     1513.86     31.65 o 
  -4   0   3      709.14      659.56     24.70 o 
  -3   0   3      390.81      370.07     15.95 o 
  -2   0   3      596.01      506.39     18.70 o 
  -1   0   3    10491.79     9336.74    172.29 o 
   0   0   3    25718.61    24637.80    736.65 o 
   1   0   3     1712.52     2082.10     44.43 o 
   2   0   3      166.39      152.17      4.50 o 
   3   0   3       96.20      154.35      4.81 o 
   4   0   3     2749.51     2741.62     56.46 o 
   5   0   3      361.53      474.56     16.18 o 
   6   0   3        4.90       16.82      4.43 o 
   7   0   3        2.54        1.40      3.72 o 
   8   0   3        0.99       -3.16      4.15 o 
   9   0   3       34.04       11.19     11.27 o 
  10   0   3      254.38      276.06     20.86 o 
  11   0   3       47.67       58.45     13.66 o 
 -10   1   3        9.71       -3.76      9.96 o 
  -9   1   3       96.45       92.02     14.36 o 
  -8   1   3      254.91      221.17     16.46 o 
  -7   1   3       27.51       21.38      7.85 o 
  -6   1   3      120.84       89.84     11.27 o 
  -5   1   3      105.50      112.84      5.33 o 
  -4   1   3     2486.45     2181.37     43.79 o 
  -3   1   3        0.74        4.28      1.89 o 
  -2   1   3     1692.26     1413.42     28.89 o 
  -1   1   3     1745.31     1292.74     61.79 o 
   0   1   3     8603.53     7776.30    194.06 o 
   1   1   3      756.38     1016.93     21.57 o 
   2   1   3     2898.83     2623.64     42.00 o 
   3   1   3       45.63       81.05      3.49 o 
   4   1   3       15.61        2.64      2.77 o 
   5   1   3     1241.04     1310.24     31.08 o 
   6   1   3      715.27      668.81     19.66 o 
   7   1   3       55.12       52.17     11.73 o 
   8   1   3       56.66       59.84      7.48 o 
   9   1   3       77.05       66.05     15.26 o 
  10   1   3       35.27       19.78      7.48 o 
  11   1   3        6.25        4.38      6.77 o 
 -11   2   3      129.97      163.51     22.20 o 
 -10   2   3       40.43       33.80     12.22 o 
  -9   2   3        7.13        3.88      9.34 o 
  -8   2   3      579.66      602.86     29.79 o 
  -7   2   3       11.79        1.54      7.15 o 
  -6   2   3       92.28       87.55     11.47 o 
  -5   2   3      562.56      585.94     15.71 o 
  -4   2   3      247.94      221.13      7.85 o 
  -3   2   3      310.31      280.40      9.06 o 
  -2   2   3      897.07     1055.58     26.66 o 
  -1   2   3     4025.23     3507.25     67.30 o 
   0   2   3      121.64       37.33      3.21 o 
   1   2   3      831.63     1103.71     30.13 o 
   2   2   3       15.75       41.86      2.63 o 
   3   2   3     2344.64     1849.50     62.84 o 
   4   2   3     2156.50     1893.17     41.67 o 
   5   2   3     2260.66     2448.61     53.16 o 
   6   2   3       57.05       37.36      5.65 o 
   7   2   3      297.40      235.04     11.39 o 
   8   2   3      472.33      528.28     19.00 o 
   9   2   3       62.62      103.31     10.59 o 
  10   2   3       43.18       32.18      7.97 o 
  11   2   3       45.69       46.94     10.19 o 
  12   2   3      204.89      195.72     24.85 o 
 -11   3   3       43.35       49.57     16.36 o 
 -10   3   3      262.08      303.80     24.95 o 
  -9   3   3      111.55      110.47     17.70 o 
  -8   3   3       11.98       -0.75      8.18 o 
  -7   3   3      844.78      898.20     37.25 o 
  -6   3   3      708.18      859.41     22.70 o 
  -5   3   3        0.99       -3.93      2.80 o 
  -4   3   3       46.00       61.72      5.03 o 
  -3   3   3     2130.77     2341.96     47.84 o 
  -2   3   3      119.66       77.01      4.82 o 
  -1   3   3      191.79      160.74      6.42 o 
   0   3   3     1013.77     1361.78     28.85 o 
   1   3   3        5.25       16.68      2.58 o 
   2   3   3      238.64      300.49      7.45 o 
   3   3   3      682.18      673.89     24.86 o 
   4   3   3     1137.68     1151.96     28.41 o 
   5   3   3       54.89       44.89      6.26 o 
   6   3   3      141.63      170.44     20.35 o 
   7   3   3      192.17      248.43     12.29 o 
   8   3   3        7.78       17.57      6.02 o 
   9   3   3     1354.51     1425.71     38.91 o 
  10   3   3      233.57      241.84     14.82 o 
  11   3   3        0.00        1.52     10.62 o 
  12   3   3       88.33      111.19     20.37 o 
 -11   4   3      147.96      167.09     23.87 o 
 -10   4   3        6.63        3.70     13.09 o 
  -9   4   3      130.46      157.42     20.99 o 
  -8   4   3      393.43      423.53     26.29 o 
  -7   4   3       95.04      112.78     15.56 o 
  -6   4   3      920.08     1073.65     37.60 o 
  -5   4   3      980.33     1118.43     27.78 o 
  -4   4   3       16.11       12.20      3.87 o 
  -3   4   3      300.98      362.17     15.98 o 
  -2   4   3     2043.09     1799.95     54.41 o 
  -1   4   3      340.45      219.60     11.63 o 
   0   4   3        0.74        6.38      3.78 o 
   1   4   3      884.41      964.16     29.97 o 
   2   4   3      303.80      253.03      7.09 o 
   3   4   3       31.62       97.32     14.30 o 
   4   4   3      256.76      292.98     11.76 o 
   5   4   3     1701.30     1650.86     39.57 o 
   6   4   3       20.91        1.84      4.56 o 
   7   4   3      100.14       92.63      9.22 o 
   8   4   3       21.57       14.62      6.09 o 
   9   4   3      367.17      327.08     16.21 o 
  10   4   3       74.71       74.90     12.37 o 
  11   4   3       93.45      131.10     19.96 o 
 -10   5   3       53.84       55.77     17.06 o 
  -9   5   3        1.66      -14.86      9.90 o 
  -8   5   3       27.12       12.71     12.50 o 
  -7   5   3       17.30        1.85      8.98 o 
  -6   5   3      331.44      310.38     13.45 o 
  -5   5   3      598.24      644.23     26.50 o 
  -4   5   3       84.63       96.99      9.47 o 
  -3   5   3       65.29       89.86      9.54 o 
  -2   5   3      248.78      239.43     13.43 o 
  -1   5   3      643.49      744.33     27.94 o 
   0   5   3      182.12       92.07      9.08 o 
   2   5   3      136.84      157.11     11.83 o 
   3   5   3      957.79      850.56     25.52 o 
   4   5   3      429.84      381.60     17.34 o 
   5   5   3       62.33       61.53      7.70 o 
   6   5   3       71.87       37.95      7.21 o 
   7   5   3       23.42       10.82      5.98 o 
   8   5   3        3.90        0.83      5.71 o 
   9   5   3        2.10       -2.97      5.73 o 
  10   5   3      137.23      160.44     18.70 o 
  11   5   3       26.95        8.93     12.27 o 
 -10   6   3       49.86       34.40     19.73 o 
  -9   6   3       27.40       15.08     16.05 o 
  -8   6   3        0.88      -14.47      9.65 o 
  -7   6   3       17.25       27.04      7.13 o 
  -6   6   3       73.91       68.17     11.06 o 
  -5   6   3      242.95      226.39     15.54 o 
  -4   6   3        9.75        0.75      5.33 o 
  -3   6   3        1.83       -6.68      4.45 o 
  -2   6   3       96.04      121.07     10.44 o 
  -1   6   3     1346.97     1367.31     46.41 o 
   0   6   3       15.19       10.99      5.69 o 
   1   6   3       42.07       22.46      6.97 o 
   2   6   3     1401.55     1542.17     52.20 o 
   3   6   3      584.17      571.75     27.36 o 
   4   6   3        3.08        5.48      4.85 o 
   5   6   3     1234.07     1311.71     34.92 o 
   6   6   3      539.07      583.94     21.02 o 
   7   6   3       82.84       81.48      9.98 o 
   8   6   3       93.80      101.81     11.21 o 
   9   6   3      241.04      232.12     18.02 o 
  10   6   3        0.19       -0.10      7.76 o 
  11   6   3        0.24      -14.38     11.37 o 
  -9   7   3      135.36      189.60     28.04 o 
  -8   7   3       10.24       11.35     13.20 o 
  -7   7   3       68.24       58.50     12.14 o 
  -6   7   3      172.47      207.02     16.62 o 
  -5   7   3        3.18       18.29      8.05 o 
  -4   7   3       76.56       79.13     11.40 o 
  -3   7   3       22.87       12.68      7.18 o 
  -2   7   3       97.63       88.68     11.37 o 
  -1   7   3       24.18       23.62      7.20 o 
   0   7   3       50.50       36.89      8.36 o 
   1   7   3      231.57      207.56     14.66 o 
   2   7   3       76.20       52.25      9.52 o 
   3   7   3      303.67      270.67     13.13 o 
   4   7   3      793.67      733.71     23.63 o 
   5   7   3       70.21       58.69      8.77 o 
   6   7   3       23.91       35.47     12.90 o 
   7   7   3      446.59      435.20     44.45 o 
   8   7   3       57.86       54.65      9.73 o 
   9   7   3        3.07        2.54      7.08 o 
  10   7   3       94.31      118.16     21.07 o 
  -7   8   3      291.81      281.78     21.25 o 
  -6   8   3      172.64      182.89     19.42 o 
  -5   8   3      303.91      343.80     22.41 o 
  -4   8   3      494.29      578.63     28.86 o 
  -3   8   3      494.21      553.13     27.96 o 
  -2   8   3       19.80       22.20      8.62 o 
  -1   8   3     1444.76     1555.42     55.29 o 
   0   8   3      236.42      250.24     17.39 o 
   1   8   3        5.33        9.65      7.20 o 
   2   8   3        7.93       -4.06      5.56 o 
   3   8   3      267.70      269.69     19.14 o 
   4   8   3       33.88       52.80      8.96 o 
   5   8   3       66.25       62.05     19.11 o 
   6   8   3        6.34        0.31      5.77 o 
   7   8   3       89.38       84.87     11.20 o 
   8   8   3      142.52      144.45     15.99 o 
   9   8   3       99.31       78.75     21.61 o 
  10   8   3       24.85       26.96     15.72 o 
  -7   9   3        5.33       -9.62      9.34 o 
  -6   9   3      117.48       97.91     15.64 o 
  -5   9   3      198.76      183.07     17.57 o 
  -4   9   3      140.67      137.61     17.88 o 
  -3   9   3      627.31      646.67     32.16 o 
  -2   9   3       23.65       28.04     10.26 o 
  -1   9   3       97.02       90.86     14.15 o 
   0   9   3     1386.21     1284.27     49.70 o 
   1   9   3      247.46      205.40     17.13 o 
   2   9   3       17.69       14.82      8.72 o 
   3   9   3       50.58       31.87      9.90 o 
   4   9   3      582.30      578.71     31.03 o 
   5   9   3        7.78       -0.49      6.29 o 
   6   9   3       11.10        6.83      7.36 o 
   7   9   3       22.43       22.64      9.05 o 
   8   9   3       32.31       26.18      9.73 o 
   9   9   3        9.24       -4.44      8.75 o 
  -6  10   3       28.82       49.01     13.69 o 
  -5  10   3        0.03       -7.07     10.16 o 
  -4  10   3      135.17      139.85     18.27 o 
  -3  10   3       61.66       67.94     14.87 o 
  -2  10   3       17.98       10.19     10.11 o 
  -1  10   3        0.48       -7.36      7.54 o 
   0  10   3      132.91      107.15     15.77 o 
   1  10   3       17.13       20.94      8.90 o 
   2  10   3       20.79       23.23     10.47 o 
   3  10   3        4.47       -1.36      8.77 o 
   4  10   3       14.27        4.81      9.75 o 
   5  10   3        6.72        1.23      7.30 o 
   6  10   3        0.46       -2.46      7.36 o 
   7  10   3        0.80       -9.42      7.41 o 
   8  10   3        0.86        2.15      8.63 o 
  -5  11   3        8.91       21.97     11.86 o 
  -4  11   3       28.99       38.49     13.07 o 
  -3  11   3       21.64       12.22     11.60 o 
  -2  11   3       65.40       94.31     16.18 o 
  -1  11   3       31.22       27.55     12.84 o 
   0  11   3        0.12      -11.14      8.36 o 
   1  11   3       41.72       17.98     11.37 o 
   2  11   3       81.63       79.80     15.23 o 
   3  11   3       18.09       -5.15      9.29 o 
   4  11   3       24.25       30.05     13.27 o 
   5  11   3       46.85       49.11     14.41 o 
   6  11   3       11.38      -11.72      7.81 o 
  -2  12   3        3.69        4.06     10.29 o 
  -1  12   3        0.21      -11.42      9.13 o 
   0  12   3       40.37       40.08     14.20 o 
   1  12   3        7.80        1.70     11.32 o 
   2  12   3        0.73       -7.90      9.60 o 
   3  12   3        5.65       -1.80      9.52 o 
   4  12   3       84.77      141.08     21.38 o 
  -2 -11   4       61.05       68.09     10.72 o 
  -1 -11   4        0.25      -12.17     10.26 o 
   0 -11   4       32.65       16.80     12.04 o 
   1 -11   4       67.63      114.97     18.50 o 
   2 -11   4       10.01        3.42     12.17 o 
  -2 -10   4        0.31        0.05      6.96 o 
  -1 -10   4      334.07      369.83     18.19 o 
   0 -10   4       11.57       12.23      7.62 o 
   1 -10   4        0.09       -0.85      9.42 o 
   2 -10   4      112.14      102.00     17.55 o 
   3 -10   4      299.13      352.39     25.44 o 
   4 -10   4        5.24        1.49     10.75 o 
   5 -10   4       84.96      108.02     18.32 o 
  -6  -9   4        0.49       -5.69     11.50 o 
  -5  -9   4       22.04       15.33     13.22 o 
  -4  -9   4      122.59       97.50     16.98 o 
  -3  -9   4       14.50        9.06      6.27 o 
  -2  -9   4       38.29       23.60      7.56 o 
  -1  -9   4       30.08       40.22      9.80 o 
   0  -9   4      578.55      545.67     48.78 o 
   1  -9   4        6.46        5.57      6.63 o 
   2  -9   4       41.13       20.09     10.91 o 
   3  -9   4        0.11        0.23      8.49 o 
   4  -9   4      119.66      120.01     18.01 o 
   5  -9   4      210.45      207.92     20.01 o 
   6  -9   4        0.01        2.44      9.70 o 
   7  -9   4       80.89       70.10     16.62 o 
  -8  -8   4       25.85       34.16     14.72 o 
  -7  -8   4        2.95        2.03     12.37 o 
  -6  -8   4       91.37       90.40     17.98 o 
  -5  -8   4        4.28        3.52     11.24 o 
  -4  -8   4      131.39      176.95     13.05 o 
  -3  -8   4       63.96       70.14      7.94 o 
  -2  -8   4       33.27       29.90      5.95 o 
  -1  -8   4       33.24       22.45      6.28 o 
   0  -8   4      199.38      231.80     12.73 o 
   1  -8   4       26.49       27.32      6.76 o 
   2  -8   4        1.45        0.94      5.75 o 
   3  -8   4        1.60       -6.77      7.10 o 
   4  -8   4      260.47      250.65     19.91 o 
   5  -8   4        0.22        1.49      9.47 o 
   6  -8   4      172.77      183.04     18.91 o 
   7  -8   4      285.69      250.70     22.72 o 
   8  -8   4        9.62       -0.44     10.19 o 
  -7  -7   4       11.82       17.37     11.42 o 
  -6  -7   4       11.52       -7.59      7.90 o 
  -5  -7   4      523.15      620.69     22.18 o 
  -4  -7   4      146.02      153.95     27.53 o 
  -3  -7   4        0.80        6.84      4.36 o 
  -2  -7   4      252.42      295.37     10.99 o 
  -1  -7   4      140.26      135.31      7.88 o 
   0  -7   4      126.45       97.35     17.25 o 
   1  -7   4      332.31      285.99     21.25 o 
   2  -7   4      554.78      565.44     25.11 o 
   3  -7   4      153.79      151.59     12.27 o 
   4  -7   4        5.79       25.91      9.80 o 
   5  -7   4      287.10      283.78     21.53 o 
   6  -7   4       23.63       12.63      9.99 o 
   7  -7   4       82.06       78.10     11.96 o 
   8  -7   4      199.72      191.76     27.33 o 
   9  -7   4       79.91       73.45     12.64 o 
  -9  -6   4       10.20       32.26     13.69 o 
  -8  -6   4        5.90        3.55     10.21 o 
  -7  -6   4      201.26      209.87     22.69 o 
  -6  -6   4      166.48      171.72     17.65 o 
  -5  -6   4        0.59        3.14      5.40 o 
  -4  -6   4      193.50      182.65     11.07 o 
  -3  -6   4     1639.71     1584.71     31.33 o 
  -2  -6   4        5.78        2.71      3.55 o 
  -1  -6   4       17.37        9.57      3.71 o 
   0  -6   4     2415.03     2460.80     43.81 o 
   1  -6   4      991.87      972.28     26.81 o 
   2  -6   4      122.84       79.66      8.53 o 
   3  -6   4      190.14      188.53      9.00 o 
   4  -6   4     1869.53     2185.71     87.12 o 
   5  -6   4       13.10        5.98     10.75 o 
   6  -6   4      170.34      165.77     12.10 o 
   7  -6   4      161.34      164.79     14.16 o 
   8  -6   4      304.16      312.40     16.94 o 
   9  -6   4       18.79       15.11      9.20 o 
  10  -6   4       47.39       39.37     12.14 o 
 -10  -5   4        0.37       -6.71     10.78 o 
  -9  -5   4        4.20       12.63     11.22 o 
  -8  -5   4        0.95       -7.25      7.95 o 
  -7  -5   4       93.86       98.76     15.64 o 
  -6  -5   4       17.67       22.70      8.17 o 
  -5  -5   4      139.53      143.14     10.27 o 
  -4  -5   4      290.27      279.28     12.40 o 
  -3  -5   4      388.42      361.73     14.07 o 
  -2  -5   4      226.78      225.70      8.26 o 
  -1  -5   4      643.95      564.65     13.93 o 
   0  -5   4      318.67      396.88     12.83 o 
   1  -5   4      665.38      637.51     19.29 o 
   2  -5   4      987.99      873.35     19.47 o 
   3  -5   4      179.47      184.32      8.14 o 
   4  -5   4       37.49       25.41      4.80 o 
   5  -5   4     2139.74     2064.54     61.45 o 
   6  -5   4      247.51      234.38     12.59 o 
   7  -5   4       25.23       24.85     10.47 o 
   8  -5   4      103.29      167.86     19.29 o 
   9  -5   4      141.01      154.79     21.40 o 
  10  -5   4        0.44        6.47      8.49 o 
 -10  -4   4      132.19      145.30     21.87 o 
  -9  -4   4       33.09        5.12      9.67 o 
  -8  -4   4        0.44       -5.43      7.87 o 
  -7  -4   4        1.02       -4.03      5.08 o 
  -6  -4   4      352.44      339.38     14.67 o 
  -5  -4   4       98.91       91.08      8.66 o 
  -4  -4   4        0.81       -3.48      2.62 o 
  -3  -4   4      155.14      147.44      6.39 o 
  -2  -4   4     2051.48     2097.31     36.86 o 
  -1  -4   4      150.61      191.64      7.02 o 
   0  -4   4     2261.42     2384.73     40.85 o 
   1  -4   4     4058.70     4399.69     97.50 o 
   2  -4   4      336.30      338.75     10.10 o 
   3  -4   4       16.28       13.71      4.33 o 
   4  -4   4      936.99      872.44     24.32 o 
   5  -4   4      664.96      677.01     30.28 o 
   6  -4   4        1.25       -1.47      6.33 o 
   7  -4   4      396.28      397.98     23.90 o 
   8  -4   4       73.93       67.38     13.48 o 
   9  -4   4        0.28       -1.60      9.54 o 
  10  -4   4      220.37      197.50     19.42 o 
  11  -4   4       12.00       13.43     10.52 o 
 -10  -3   4      324.07      321.42     26.52 o 
  -9  -3   4       24.32       32.77     12.66 o 
  -8  -3   4       95.00      115.43     16.18 o 
  -7  -3   4      382.11      385.29     15.99 o 
  -6  -3   4      504.23      417.25     15.88 o 
  -5  -3   4      162.41      138.79      9.71 o 
  -4  -3   4      758.17      772.48     16.28 o 
  -3  -3   4      674.17      647.59     14.24 o 
  -2  -3   4       22.68       41.33      3.68 o 
  -1  -3   4      693.48      713.47     16.93 o 
   0  -3   4     2089.43     2094.94     30.43 o 
   1  -3   4       32.35       34.90      2.95 o 
   2  -3   4     2379.56     2272.45     48.04 o 
   3  -3   4      183.99      120.15      7.21 o 
   4  -3   4        4.00        4.86      3.44 o 
   5  -3   4     1873.68     1674.45     56.11 o 
   6  -3   4     1078.49     1014.87     39.44 o 
   7  -3   4       20.12       20.61      8.18 o 
   8  -3   4        3.93       -0.57      6.74 o 
   9  -3   4      501.12      493.68     27.89 o 
  10  -3   4       91.61       56.39     13.17 o 
  11  -3   4       75.01       73.37     15.64 o 
 -11  -2   4       69.40       55.39     16.46 o 
 -10  -2   4        0.07       -0.23      9.75 o 
  -9  -2   4      177.49      179.13     18.88 o 
  -8  -2   4      363.22      424.34     24.48 o 
  -7  -2   4       25.87       38.45      6.82 o 
  -6  -2   4     2028.89     1948.41     60.74 o 
  -5  -2   4     1737.83     1746.77     54.62 o 
  -4  -2   4      963.55     1020.78     35.50 o 
  -3  -2   4     2143.56     2135.31     62.82 o 
  -2  -2   4     2750.50     3091.46     60.69 o 
  -1  -2   4      847.91     1115.35     26.90 o 
   0  -2   4      654.86      448.62      9.91 o 
   1  -2   4     2347.99     2353.59     67.25 o 
   2  -2   4     1128.48     1074.89     33.24 o 
   3  -2   4       30.33       22.41      4.39 o 
   4  -2   4      109.24      101.47      5.06 o 
   5  -2   4      333.51      290.64     13.02 o 
   6  -2   4      174.09      155.75     13.45 o 
   7  -2   4      146.35      143.04     13.92 o 
   8  -2   4       46.62        4.89      7.31 o 
   9  -2   4      141.31      156.36     16.21 o 
  10  -2   4      138.79      138.89     18.21 o 
  11  -2   4      124.94      117.41     17.06 o 
 -11  -1   4      119.58       96.16     19.91 o 
 -10  -1   4      125.31      111.99     19.24 o 
  -9  -1   4        5.54        4.99      6.97 o 
  -8  -1   4       20.53       25.44      9.24 o 
  -7  -1   4      397.51      404.49     21.35 o 
  -6  -1   4     1354.07     1542.09     50.63 o 
  -5  -1   4       59.44      111.73     10.96 o 
  -4  -1   4     1271.07     1221.01     40.24 o 
  -3  -1   4     1217.38     1267.39     40.67 o 
  -2  -1   4       36.07        8.05      1.42 o 
  -1  -1   4     3587.35     4070.12    106.33 o 
   0  -1   4      780.40      886.83     20.31 o 
   1  -1   4       72.02       29.52      3.60 o 
   2  -1   4      625.10      635.35     16.43 o 
   3  -1   4      787.58      993.85     18.29 o 
   4  -1   4      458.37      493.36     11.17 o 
   5  -1   4      183.59      225.13      8.89 o 
   6  -1   4      420.11      415.24     13.97 o 
   7  -1   4      612.01      627.55     19.42 o 
   8  -1   4      295.76      282.57     19.27 o 
   9  -1   4        5.16        2.75      7.61 o 
  10  -1   4      344.93      349.69     23.67 o 
  11  -1   4       41.83       33.34     12.07 o 
  12  -1   4       50.54       58.01     14.20 o 
 -10   0   4        5.69       -3.22      9.42 o 
  -9   0   4       96.78      112.81     15.59 o 
  -8   0   4      341.88      293.92     19.71 o 
  -7   0   4        0.98        0.21      6.17 o 
  -6   0   4        0.90        0.41      5.94 o 
  -5   0   4     1849.13     1789.94     56.34 o 
  -4   0   4      324.45      305.73     15.98 o 
  -3   0   4       30.03       17.34      5.15 o 
  -2   0   4        5.25       43.73      7.16 o 
  -1   0   4    12627.50    12319.73    226.78 o 
   0   0   4       76.27      162.80      6.39 o 
   1   0   4       57.87       81.12      4.61 o 
   2   0   4     1317.99     1246.56     27.23 o 
   3   0   4      221.43      184.79     16.82 o 
   4   0   4      285.20      328.47      8.53 o 
   5   0   4      510.95      490.95     14.86 o 
   6   0   4      302.71      270.92     11.11 o 
   7   0   4       27.69       20.29      5.65 o 
   8   0   4      217.49      214.59     11.47 o 
   9   0   4       13.29       15.03      6.43 o 
  10   0   4       55.61       36.71     12.32 o 
  11   0   4       95.10       93.64     15.64 o 
  12   0   4       12.19       25.39     11.71 o 
 -10   1   4      132.15      157.19     20.35 o 
  -9   1   4      108.90      134.70     16.57 o 
  -8   1   4      195.01      169.64     16.18 o 
  -7   1   4      264.30      211.11     16.36 o 
  -6   1   4      264.37      287.33     17.60 o 
  -5   1   4       96.91       63.98      9.98 o 
  -4   1   4      358.31      443.92     11.43 o 
  -3   1   4      101.74      122.15      5.81 o 
  -2   1   4       28.21       24.03      3.73 o 
  -1   1   4      104.53      191.07      6.72 o 
   0   1   4     4199.38     3548.67     68.33 o 
   1   1   4     2190.24     2186.64     77.14 o 
   2   1   4     1865.64     1740.71     35.94 o 
   3   1   4     1269.92     1064.68     19.45 o 
   4   1   4     3750.89     3787.22     77.81 o 
   5   1   4      501.64      503.36     18.54 o 
   6   1   4      167.27      103.70     13.29 o 
   7   1   4      639.58      562.81     18.54 o 
   8   1   4        0.79       -2.34      4.46 o 
   9   1   4       29.39       17.17      6.93 o 
  10   1   4      282.73      253.29     14.34 o 
  11   1   4        1.69        1.85     10.01 o 
  12   1   4        1.51        7.67     11.58 o 
 -11   2   4      132.07      179.36     23.08 o 
 -10   2   4      122.84      129.30     18.75 o 
  -9   2   4       15.18        2.06      8.95 o 
  -8   2   4      401.53      392.22     24.05 o 
  -7   2   4      245.79      229.45     17.21 o 
  -6   2   4      318.15      333.95     19.58 o 
  -5   2   4      116.53      105.43     12.37 o 
  -4   2   4       78.19       70.28      9.29 o 
  -3   2   4       13.56       10.21      2.61 o 
  -2   2   4     1880.02     1965.59     40.37 o 
  -1   2   4       26.22       31.08      3.41 o 
   0   2   4      263.08      347.34     12.50 o 
   1   2   4      593.50      578.93     18.92 o 
   2   2   4      760.75      947.41     37.88 o 
   3   2   4      529.14      661.72     18.72 o 
   4   2   4     1114.92     1094.65     20.25 o 
   5   2   4     3047.77     3232.32     85.37 o 
   6   2   4      301.53      267.07     11.70 o 
   7   2   4        0.05       -3.81      3.82 o 
   8   2   4      260.81      283.79     13.65 o 
   9   2   4      644.53      690.24     23.72 o 
  10   2   4        2.31        5.50      7.05 o 
  11   2   4        2.09        2.36      7.34 o 
 -11   3   4        2.76        4.73     13.87 o 
 -10   3   4       27.48       26.47     14.30 o 
  -9   3   4       44.04       35.01     12.17 o 
  -8   3   4      140.92      150.03     17.96 o 
  -7   3   4       97.25      110.70     15.54 o 
  -6   3   4      296.76      282.83     18.81 o 
  -5   3   4     1273.05     1416.03     32.45 o 
  -4   3   4       63.75       71.22      5.29 o 
  -3   3   4     1138.53     1066.53     24.81 o 
  -2   3   4      973.17      987.06     23.10 o 
  -1   3   4     1253.01     1130.16     25.49 o 
   0   3   4      101.06      156.90     10.03 o 
   1   3   4        5.27        0.45      2.21 o 
   2   3   4        2.36        2.62      2.26 o 
   3   3   4      921.19      821.62     19.98 o 
   4   3   4      728.52      748.83     20.86 o 
   5   3   4      306.80      293.66     15.77 o 
   6   3   4      229.45      302.29     13.01 o 
   7   3   4        2.40        2.48      4.67 o 
   8   3   4      176.64      172.35     10.99 o 
   9   3   4       42.52       39.53      8.65 o 
  10   3   4       98.67      116.72     12.56 o 
  11   3   4       59.13       37.82     11.55 o 
  12   3   4       19.09       15.72     13.53 o 
 -10   4   4       37.52       29.15     15.54 o 
  -9   4   4       36.21       23.13     11.94 o 
  -8   4   4        2.00        4.63      9.03 o 
  -7   4   4      522.06      502.38     27.78 o 
  -6   4   4      607.54      578.45     28.71 o 
  -5   4   4       50.70       38.46      6.69 o 
  -4   4   4      344.99      300.83     11.29 o 
  -3   4   4     1992.22     2127.51     45.31 o 
  -2   4   4      178.87      187.93      8.21 o 
  -1   4   4     1594.91     1653.24     35.83 o 
   0   4   4     2086.96     1865.53     39.33 o 
   1   4   4      110.23       88.68      5.61 o 
   2   4   4      296.12      302.36      9.72 o 
   3   4   4       72.54       73.24      4.09 o 
   4   4   4      487.25      562.81     17.88 o 
   5   4   4       96.79       75.88      7.68 o 
   6   4   4       94.25       84.66      8.62 o 
   7   4   4        0.71       -4.55      4.49 o 
   8   4   4       21.97        0.99      5.80 o 
   9   4   4      209.84      216.02     13.58 o 
  10   4   4      132.27      139.51     19.60 o 
  11   4   4        3.44       -5.96      7.14 o 
 -10   5   4        4.82       -0.31     13.15 o 
  -9   5   4       94.96       97.12     19.47 o 
  -8   5   4        7.03        2.83      9.57 o 
  -7   5   4      117.02      107.64     16.41 o 
  -6   5   4      264.75      237.48     19.19 o 
  -5   5   4      580.84      563.40     18.35 o 
  -4   5   4       23.35       13.72      4.66 o 
  -3   5   4       68.93       57.95      6.09 o 
  -2   5   4     3077.59     3148.47     64.26 o 
  -1   5   4     1616.08     1735.06     38.09 o 
   0   5   4     1581.61     1735.27     37.80 o 
   1   5   4     3772.55     3691.95     72.94 o 
   2   5   4       39.59       75.71      5.57 o 
   3   5   4      353.67      305.94      8.75 o 
   4   5   4      856.74      781.29     23.04 o 
   5   5   4      372.87      484.73     17.64 o 
   6   5   4       82.15      101.28     16.88 o 
   7   5   4      125.04      157.72     12.34 o 
   8   5   4       51.10       74.40      9.77 o 
   9   5   4      114.08      100.14     11.58 o 
  10   5   4       40.16       16.49      8.31 o 
  11   5   4        7.49       -4.72      7.36 o 
  -9   6   4       29.25       23.62     14.33 o 
  -8   6   4        6.41       -8.41      9.78 o 
  -7   6   4        1.76      -10.37      9.39 o 
  -6   6   4      316.90      352.60     15.23 o 
  -5   6   4        1.14       -6.31      4.21 o 
  -4   6   4      300.05      295.53     12.88 o 
  -3   6   4       26.64       24.00      7.28 o 
  -2   6   4        0.44       -0.13      4.22 o 
  -1   6   4        7.03       -0.08      4.45 o 
   0   6   4      108.44      112.60     11.65 o 
   1   6   4      188.70      188.59     15.69 o 
   2   6   4      659.19      592.54     16.71 o 
   3   6   4       29.74        9.34      3.49 o 
   4   6   4      202.95      209.88     11.50 o 
   5   6   4      171.59      179.83     11.12 o 
   6   6   4      140.27      164.24     12.65 o 
   7   6   4       12.75        7.42      9.58 o 
   8   6   4       15.15       18.32      7.32 o 
   9   6   4       92.90       73.65     26.50 o 
  10   6   4       22.31       21.02      9.36 o 
  11   6   4       16.68        8.83      9.17 o 
  -9   7   4        1.60      -21.65     14.43 o 
  -8   7   4       49.73       71.24     18.34 o 
  -7   7   4      147.56      110.44     19.17 o 
  -6   7   4        2.60       -7.83      5.22 o 
  -5   7   4        5.21       -6.21      4.86 o 
  -4   7   4      129.56      157.08     13.22 o 
  -3   7   4       33.34       23.36      7.18 o 
  -2   7   4      229.75      173.50     13.30 o 
  -1   7   4        3.85       -6.64      4.63 o 
   0   7   4        0.11        0.41      5.04 o 
   1   7   4      101.43       74.89     11.22 o 
   2   7   4      579.93      524.81     25.57 o 
   3   7   4        6.40        3.14      5.84 o 
   4   7   4        0.26       -1.71      5.83 o 
   5   7   4      631.50      585.95     21.48 o 
   6   7   4      199.17      189.40     12.41 o 
   7   7   4        1.27       -4.78      5.96 o 
   8   7   4       71.09       63.84     10.33 o 
   9   7   4      192.07      196.82     25.43 o 
  10   7   4        1.95       -5.55      7.08 o 
  -8   8   4       38.59       55.44     20.04 o 
  -7   8   4        0.21       -8.21     10.55 o 
  -6   8   4      455.66      463.91     21.43 o 
  -5   8   4       19.76        9.80      9.26 o 
  -4   8   4      103.16      100.67     14.15 o 
  -3   8   4      287.86      317.07     20.27 o 
  -2   8   4      394.29      392.94     22.46 o 
  -1   8   4        2.01       -4.81      5.92 o 
   0   8   4        1.61       -6.53      5.69 o 
   1   8   4        1.50       -5.87      5.43 o 
   2   8   4       92.95       93.33     12.81 o 
   3   8   4       29.93       15.95      8.72 o 
   4   8   4      247.65      279.64     20.40 o 
   5   8   4        8.99       -3.68      5.92 o 
   6   8   4        9.08       -4.80     10.35 o 
   7   8   4      217.96      202.38     14.00 o 
   8   8   4        0.36       -9.25      6.86 o 
   9   8   4        1.53       -2.40      7.88 o 
  -7   9   4       80.99      100.67     21.38 o 
  -6   9   4       18.68       19.24     11.37 o 
  -5   9   4      122.37      154.77     18.47 o 
  -4   9   4      142.04      113.81     16.00 o 
  -3   9   4       31.44       30.02     10.34 o 
  -2   9   4        1.28       -9.80      6.53 o 
  -1   9   4     1045.42     1010.77     42.06 o 
   0   9   4      216.59      202.41     16.88 o 
   1   9   4       96.99      117.39     15.64 o 
   2   9   4      233.22      260.91     19.47 o 
   3   9   4      433.11      441.25     26.55 o 
   4   9   4        9.76       15.46      9.34 o 
   5   9   4       89.39       71.09     10.72 o 
   6   9   4      104.97      135.38     19.17 o 
   7   9   4       49.09       43.47     10.08 o 
   8   9   4       10.15       10.83      8.26 o 
   9   9   4       72.77       87.66     31.67 o 
  -6  10   4       50.74       76.33     15.13 o 
  -5  10   4       25.37       18.75     11.73 o 
  -4  10   4        1.50       -3.78      8.70 o 
  -3  10   4       97.69      100.15     15.80 o 
  -2  10   4       54.47       52.17     12.58 o 
  -1  10   4       49.98       73.89     13.74 o 
   0  10   4      204.91      182.73     19.78 o 
   1  10   4      167.63      179.46     17.80 o 
   2  10   4        5.98        4.68      9.06 o 
   3  10   4      139.90      164.65     19.40 o 
   4  10   4      134.54      179.05     20.84 o 
   5  10   4        2.59       -3.50      9.36 o 
   6  10   4       60.95       52.61     10.29 o 
   7  10   4       51.64       74.44     12.12 o 
  -4  11   4       20.53       11.47     11.78 o 
  -3  11   4       15.44       -2.78      9.06 o 
  -2  11   4        2.38        0.59      9.90 o 
  -1  11   4       31.10       28.81     11.89 o 
   0  11   4       32.39       24.95     11.86 o 
   1  11   4        1.46       -0.82      9.21 o 
   2  11   4       13.21       -1.00      9.80 o 
   3  11   4       54.86       46.49     13.35 o 
   4  11   4        0.81      -11.06      9.13 o 
   5  11   4       36.61       13.56     10.44 o 
   6  11   4        1.15       -2.80     10.88 o 
  -2  12   4        9.53       11.71     11.24 o 
  -1  12   4       17.40        7.13     10.37 o 
   0  12   4       10.62       10.57     11.73 o 
   1  12   4       39.58       40.72     13.02 o 
   2  12   4        1.83      -12.55     10.37 o 
   3  12   4       38.86       62.41     16.62 o 
   4  12   4       29.87       37.64     14.41 o 
  -3 -10   5       48.23       50.40     14.48 o 
  -2 -10   5       90.32       75.53     16.00 o 
  -1 -10   5        5.99       -4.31      7.45 o 
   0 -10   5      117.82      127.99     13.50 o 
   1 -10   5       82.60       88.24     12.23 o 
   2 -10   5        9.96       -3.04     10.01 o 
   3 -10   5       46.20       34.40     12.79 o 
   4 -10   5       58.84       42.96     14.87 o 
  -4  -9   5       38.82       46.74     13.94 o 
  -3  -9   5        9.35        8.10     10.29 o 
  -2  -9   5       33.41       23.86      8.26 o 
  -1  -9   5      195.10      202.03     14.00 o 
   0  -9   5        2.33        1.36      6.30 o 
   1  -9   5       69.21       65.05     12.63 o 
   2  -9   5      489.68      475.70     25.64 o 
   3  -9   5      101.02       81.83     15.08 o 
   4  -9   5        1.12       -6.12      8.88 o 
   5  -9   5      348.74      316.48     24.83 o 
   6  -9   5      186.59      219.98     24.49 o 
  -7  -8   5        0.09       -0.31     12.22 o 
  -6  -8   5       62.10       48.11     15.13 o 
  -5  -8   5       71.48       67.58     15.51 o 
  -4  -8   5        0.01       -8.44      5.62 o 
  -3  -8   5       66.19      112.89     16.41 o 
  -2  -8   5        2.80        4.99      5.78 o 
  -1  -8   5       26.43       10.67      6.51 o 
   0  -8   5      143.63      165.11     12.02 o 
   1  -8   5        1.40       -7.87      5.49 o 
   2  -8   5        0.70       -2.24      9.42 o 
   3  -8   5      139.29      119.10     11.89 o 
   4  -8   5        8.20       -4.79      7.92 o 
   5  -8   5       17.01       32.96     12.37 o 
   6  -8   5       77.33       77.41     17.08 o 
   7  -8   5      144.94      151.94     22.23 o 
  -8  -7   5        4.15        0.41     10.37 o 
  -7  -7   5        2.99        0.67     10.55 o 
  -5  -7   5       49.47       45.21     23.10 o 
  -4  -7   5       45.18       53.44     12.35 o 
  -3  -7   5      496.16      444.78     18.02 o 
  -2  -7   5        8.21        8.06      5.48 o 
  -1  -7   5      238.55      228.81     12.31 o 
   0  -7   5      234.39      216.78     12.04 o 
   1  -7   5        0.11       -2.80      5.05 o 
   2  -7   5       13.23       14.28      5.86 o 
   3  -7   5        6.25        4.46      5.98 o 
   4  -7   5       77.54       61.82     12.97 o 
   5  -7   5       33.67       14.47      7.24 o 
   6  -7   5        1.44       -9.09      6.06 o 
   7  -7   5      233.75      254.34     15.49 o 
   8  -7   5       20.15       27.86     10.26 o 
  -9  -6   5        6.54       15.62     12.81 o 
  -8  -6   5      109.61      150.60     20.94 o 
  -7  -6   5       14.04       19.06     11.60 o 
  -6  -6   5       67.63       65.83     12.16 o 
  -5  -6   5      481.32      519.15     19.77 o 
  -4  -6   5      183.02      190.62     11.82 o 
  -3  -6   5       37.91       14.51      6.15 o 
  -2  -6   5      424.30      492.49     14.41 o 
  -1  -6   5      781.22      843.53     24.39 o 
   0  -6   5      144.91      117.90      9.98 o 
   1  -6   5     1607.46     1697.40     41.24 o 
   2  -6   5      325.39      290.07     14.32 o 
   3  -6   5      157.79      165.68      8.59 o 
   4  -6   5      257.44      235.30     10.55 o 
   5  -6   5      468.86      510.98     19.65 o 
   6  -6   5       14.07       15.66      6.91 o 
   7  -6   5      105.89      126.25     16.49 o 
   8  -6   5       91.35      105.92     13.17 o 
   9  -6   5      161.85      208.46     18.33 o 
  -9  -5   5        7.00      -10.57      9.83 o 
  -8  -5   5        2.35       -2.44      9.62 o 
  -7  -5   5      220.23      229.36     13.46 o 
  -6  -5   5      157.13      208.93     12.53 o 
  -5  -5   5       35.35       58.56     26.72 o 
  -4  -5   5      267.18      242.86     12.31 o 
  -3  -5   5      338.62      397.64     11.95 o 
  -2  -5   5        5.40        7.03      3.39 o 
  -1  -5   5      181.21      149.40      7.08 o 
   0  -5   5     1739.00     1891.45     34.72 o 
   1  -5   5      469.27      495.70     21.83 o 
   2  -5   5      159.28      132.29      8.37 o 
   3  -5   5      576.09      521.56     14.61 o 
   4  -5   5      801.93      716.01     18.33 o 
   6  -5   5      586.69      603.17     30.87 o 
   7  -5   5      386.07      422.14     26.24 o 
   8  -5   5       87.61       48.00     13.94 o 
   9  -5   5        0.49        6.61     10.75 o 
 -10  -4   5       11.48        3.04     10.32 o 
  -9  -4   5       15.68        7.98     11.76 o 
  -8  -4   5        4.23        6.66     10.44 o 
  -7  -4   5       23.42       32.64      7.53 o 
  -6  -4   5       24.95       37.38      7.37 o 
  -5  -4   5      407.28      362.80     15.31 o 
  -4  -4   5        2.42       -1.50      4.08 o 
  -3  -4   5       41.52       46.01      4.79 o 
  -2  -4   5      274.44      268.66      8.78 o 
  -1  -4   5      394.68      420.82     11.18 o 
   0  -4   5        1.54       14.54      2.71 o 
   1  -4   5       45.64       59.57      3.78 o 
   2  -4   5      668.35      653.08     28.07 o 
   3  -4   5     1368.73     1235.92     31.20 o 
   4  -4   5       24.23       26.19      5.98 o 
   5  -4   5     1128.74     1133.46     30.67 o 
   6  -4   5     1145.20     1132.48     44.94 o 
   7  -4   5       25.28       24.93      9.72 o 
   8  -4   5      221.22      194.21     17.80 o 
   9  -4   5       66.56       51.27     13.69 o 
  10  -4   5        0.82       -1.44      9.80 o 
 -10  -3   5      152.25      144.01     22.46 o 
  -9  -3   5      201.61      165.34     21.74 o 
  -8  -3   5        5.51        2.45      5.90 o 
  -7  -3   5       52.30       44.53     10.46 o 
  -6  -3   5      534.36      461.81     17.37 o 
  -5  -3   5      239.80      305.95     19.02 o 
  -4  -3   5       27.37       32.01      5.75 o 
  -3  -3   5       56.11       33.69      3.79 o 
  -2  -3   5        1.83       -3.41      2.28 o 
  -1  -3   5       90.80       71.95      3.98 o 
   0  -3   5      933.25      862.71     14.87 o 
   1  -3   5      585.45      560.59     16.54 o 
   2  -3   5       91.81       91.10      6.90 o 
   3  -3   5       16.92       19.05      4.40 o 
   4  -3   5     2154.11     2202.70     54.32 o 
   5  -3   5      364.70      295.89     20.17 o 
   6  -3   5        2.12        3.45      7.13 o 
   7  -3   5      807.37      766.48     34.60 o 
   8  -3   5      495.10      470.89     26.55 o 
   9  -3   5       38.82       25.98     10.96 o 
  10  -3   5      319.56      305.57     23.82 o 
  11  -3   5       45.83       46.80     13.92 o 
 -10  -2   5       96.99       46.10     14.79 o 
  -9  -2   5       32.88       36.72      8.60 o 
  -8  -2   5      103.18      105.22     15.55 o 
  -7  -2   5      204.60      138.05     13.12 o 
  -6  -2   5       16.99       33.65      9.03 o 
  -5  -2   5       31.31       54.33     10.14 o 
  -4  -2   5     1055.79      987.62     35.81 o 
  -3  -2   5      260.89      278.00     15.82 o 
  -2  -2   5       23.99       22.29      3.60 o 
  -1  -2   5      823.64      960.04     34.09 o 
   0  -2   5     2227.16     2487.65     50.93 o 
   1  -2   5      709.94      694.91     18.40 o 
   2  -2   5      173.87      175.46     10.25 o 
   3  -2   5      199.47      234.18      9.92 o 
   4  -2   5      515.43      494.26     15.93 o 
   5  -2   5      740.22      751.90     21.57 o 
   6  -2   5      584.42      604.18     28.53 o 
   7  -2   5      147.49      171.05     15.72 o 
   8  -2   5       42.49       39.39     10.91 o 
   9  -2   5      617.34      638.29     33.78 o 
  10  -2   5       40.85       63.03     13.51 o 
  11  -2   5       87.73       85.95     16.70 o 
 -10  -1   5        0.30      -10.14     10.50 o 
  -9  -1   5       57.94       71.96     13.79 o 
  -8  -1   5      249.08      187.77     16.52 o 
  -7  -1   5       39.07       24.03      8.64 o 
  -6  -1   5     1676.71     1655.55     54.87 o 
  -5  -1   5     1132.54     1183.91     41.75 o 
  -4  -1   5      126.08      134.55     11.47 o 
  -3  -1   5     2783.71     2958.10     84.79 o 
  -2  -1   5     2469.05     2415.57     70.54 o 
  -1  -1   5     4070.04     3967.70     76.98 o 
   0  -1   5     1440.52     1667.15     35.57 o 
   1  -1   5     4417.31     4981.40     95.90 o 
   2  -1   5     4437.38     4837.07     93.80 o 
   3  -1   5        2.27        5.54      3.37 o 
   4  -1   5     3878.45     4003.67     64.64 o 
   5  -1   5      335.06      296.88     11.92 o 
   6  -1   5       89.10       81.19     11.76 o 
   7  -1   5      123.60      107.05     13.66 o 
   8  -1   5       11.60       20.09      9.70 o 
   9  -1   5      233.47      170.36     16.95 o 
  10  -1   5      135.82      153.51     18.88 o 
  11  -1   5      121.07      152.35     20.30 o 
 -10   0   5       33.95       60.64     13.76 o 
  -9   0   5       79.68      102.78     15.20 o 
  -8   0   5       74.80       49.78     11.86 o 
  -7   0   5      185.86      174.65     14.90 o 
  -6   0   5      414.20      366.62     20.92 o 
  -5   0   5       22.45       13.74      6.79 o 
  -4   0   5      455.12      529.70     23.46 o 
  -3   0   5      112.19      113.19     10.11 o 
  -2   0   5       17.62       24.22      2.98 o 
  -1   0   5     3989.60     3886.12     75.21 o 
   0   0   5     2167.37     2163.22     44.18 o 
   1   0   5      147.34      146.27      6.87 o 
   2   0   5     1357.38     1244.14     28.10 o 
   3   0   5     1002.87      763.84     29.49 o 
   4   0   5      589.16      525.24     11.96 o 
   5   0   5      733.10      873.73     23.78 o 
   6   0   5     1100.10     1063.69     27.30 o 
   7   0   5       65.90       46.15     10.37 o 
   8   0   5       56.54       57.29     11.89 o 
   9   0   5      103.29      102.80     15.98 o 
  10   0   5      166.57      171.05     17.75 o 
  11   0   5        5.73       14.07     10.62 o 
 -10   1   5       61.88       58.84     14.64 o 
  -9   1   5       65.52       80.93     15.44 o 
  -8   1   5      145.82      218.49     18.73 o 
  -7   1   5        0.61       -1.34      6.89 o 
  -6   1   5      538.01      528.67     25.93 o 
  -5   1   5     1394.65     1456.04     49.88 o 
  -4   1   5      574.46      627.35     26.68 o 
  -3   1   5      312.71      298.70      8.91 o 
  -2   1   5     2697.57     2954.75     58.51 o 
  -1   1   5     4169.86     4552.52     87.47 o 
   0   1   5       12.78       24.94      3.65 o 
   1   1   5      416.09      387.50     18.47 o 
   2   1   5     2748.06     2850.45     56.97 o 
   3   1   5        2.07        3.19      2.73 o 
   4   1   5        4.51       -1.94      2.16 o 
   5   1   5     1520.94     1715.93     30.84 o 
   6   1   5      288.15      291.80     12.06 o 
   7   1   5       75.11       98.40     12.73 o 
   8   1   5       19.85       21.11      6.95 o 
   9   1   5       68.12       50.86     12.66 o 
  10   1   5       32.77       21.04     11.60 o 
  11   1   5       18.96        7.72     10.60 o 
 -10   2   5      286.82      327.36     25.85 o 
  -9   2   5      127.56      140.39     18.19 o 
  -8   2   5        8.65        5.38      8.18 o 
  -7   2   5      212.68      228.19     18.01 o 
  -6   2   5      933.03      937.64     37.87 o 
  -5   2   5       22.37       14.69      7.43 o 
  -4   2   5        3.94        7.95      6.17 o 
  -3   2   5      116.57      156.62     25.56 o 
  -2   2   5       43.67       23.92      3.67 o 
  -1   2   5     1276.89     1583.09     34.10 o 
   0   2   5      691.62     1012.33     38.22 o 
   1   2   5      139.61      186.59      7.61 o 
   2   2   5     1420.63     1466.42     31.80 o 
   3   2   5      723.33      810.52     19.84 o 
   4   2   5       85.01       73.81      7.35 o 
   5   2   5       27.22       13.58      3.05 o 
   6   2   5       55.84      101.35     11.04 o 
   7   2   5      632.04      685.70     21.76 o 
   8   2   5      259.96      226.34     12.41 o 
   9   2   5      223.10      257.73     14.19 o 
  10   2   5      349.76      388.72     26.65 o 
  11   2   5       21.68        9.06     11.76 o 
 -10   3   5       35.80       51.01     15.80 o 
  -9   3   5       20.93       17.52     11.86 o 
  -8   3   5      393.63      420.26     26.63 o 
  -7   3   5      260.05      234.31     19.32 o 
  -6   3   5       15.74       -7.79      7.56 o 
  -5   3   5     1547.44     1468.52     51.22 o 
  -4   3   5      594.50      506.70     14.95 o 
  -3   3   5        0.13       -2.12      2.59 o 
  -2   3   5      336.11      287.49     10.29 o 
  -1   3   5     1488.43     1528.38     33.63 o 
   0   3   5      363.77      330.99     11.08 o 
   1   3   5      181.54      203.89     17.22 o 
   2   3   5      110.28      145.70      6.74 o 
   3   3   5      391.82      344.74     10.75 o 
   4   3   5      222.63      227.45      6.94 o 
   5   3   5      350.13      403.25     31.35 o 
   6   3   5        5.77       -3.99      3.96 o 
   7   3   5        0.96       -5.30      4.28 o 
   8   3   5       12.00        5.29      5.43 o 
   9   3   5      422.56      400.41     17.95 o 
  10   3   5        1.00       -7.35      7.01 o 
  11   3   5       33.16       12.55     10.78 o 
 -10   4   5       53.02       66.94     17.78 o 
  -9   4   5       58.42       66.35     16.16 o 
  -8   4   5       39.65       26.29     12.68 o 
  -7   4   5       25.02       24.11     10.86 o 
  -6   4   5      613.34      594.94     30.33 o 
  -5   4   5      346.27      292.25     19.45 o 
  -4   4   5       17.39       15.41      4.28 o 
  -3   4   5      350.53      285.35     10.84 o 
  -2   4   5      636.94      691.38     30.79 o 
  -1   4   5       11.97       10.14      3.83 o 
   0   4   5      141.41       94.55      6.22 o 
   1   4   5      418.02      425.33     13.25 o 
   2   4   5       44.33       28.91      4.34 o 
   3   4   5        9.82        0.60      2.78 o 
   4   4   5      172.28      206.39     10.36 o 
   5   4   5      273.10      302.32     13.04 o 
   6   4   5       23.82        7.04      4.82 o 
   7   4   5       16.04        9.49      5.60 o 
   8   4   5       17.48       22.48      7.22 o 
   9   4   5       11.00       -0.60      6.68 o 
  10   4   5       52.29       45.27      9.37 o 
  11   4   5       92.39       77.48     11.75 o 
  -9   5   5       44.47       44.02     17.16 o 
  -8   5   5       24.72       32.88     12.66 o 
  -7   5   5       64.59      100.33     16.80 o 
  -6   5   5      239.78      220.88     19.42 o 
  -5   5   5       65.78       62.05     12.86 o 
  -4   5   5      107.45      101.78      8.23 o 
  -3   5   5      324.67      290.13     11.72 o 
  -2   5   5       35.60       63.96      7.59 o 
  -1   5   5     1335.28     1305.28     30.90 o 
   0   5   5      170.12      181.54      8.79 o 
   1   5   5      506.86      549.90     16.09 o 
   2   5   5      287.61      312.12     11.22 o 
   3   5   5     1076.63     1070.24     25.32 o 
   4   5   5      359.75      363.55     14.70 o 
   5   5   5        2.12        6.64      5.49 o 
   6   5   5      651.31      640.12     25.70 o 
   7   5   5       44.34       56.66     16.31 o 
   8   5   5       19.87        4.48      7.29 o 
   9   5   5       61.91       79.78     13.56 o 
  10   5   5       24.78       23.43      8.67 o 
  11   5   5       18.26       -1.57      8.35 o 
  -9   6   5      121.86      148.93     22.64 o 
  -8   6   5        7.42       -4.99     10.16 o 
  -7   6   5        0.10      -12.61      9.18 o 
  -6   6   5      130.92      129.14     17.96 o 
  -5   6   5       47.39       46.98      7.24 o 
  -4   6   5        1.80       -0.37      4.15 o 
  -3   6   5        8.97        5.11      5.33 o 
  -2   6   5      450.51      393.19     14.46 o 
  -1   6   5      944.54      912.79     32.86 o 
   0   6   5        0.42        0.25      3.43 o 
   1   6   5      874.21      913.47     40.54 o 
   2   6   5      504.30      461.73     14.61 o 
   3   6   5        1.33       -2.26      5.66 o 
   4   6   5     1338.46     1245.09     47.57 o 
   5   6   5      100.05       87.12     14.66 o 
   6   6   5        0.49       -5.55      5.13 o 
   7   6   5      203.71      164.09     22.34 o 
   8   6   5      225.55      206.24     15.45 o 
   9   6   5        6.32        3.01      7.27 o 
  10   6   5       88.75      124.62     13.73 o 
  -8   7   5        0.50       -6.23     12.76 o 
  -7   7   5       27.20       28.81     14.97 o 
  -6   7   5       39.72       20.56     11.65 o 
  -5   7   5        0.81       -5.27      4.48 o 
  -4   7   5        3.93        2.73      5.01 o 
  -3   7   5       11.96       12.43      5.47 o 
  -2   7   5       22.82        5.93      6.64 o 
  -1   7   5       40.42       53.11     11.63 o 
   0   7   5       37.48       50.71     11.46 o 
   1   7   5       12.46        2.47      3.94 o 
   2   7   5      156.04      174.56      8.99 o 
   3   7   5      186.15      183.27     15.44 o 
   4   7   5      520.17      571.09     29.56 o 
   5   7   5      185.31      158.93     11.68 o 
   6   7   5       81.26      103.88     16.86 o 
   7   7   5       48.73       48.94      9.11 o 
   8   7   5        7.33        4.70      6.88 o 
   9   7   5      108.80      107.84     13.29 o 
  10   7   5        8.40       -0.82      8.30 o 
  -8   8   5       65.01       90.58     21.48 o 
  -7   8   5       99.50      157.73     23.90 o 
  -6   8   5       18.55       18.52     12.63 o 
  -5   8   5       75.27       88.19     10.85 o 
  -4   8   5      129.54      115.45     10.72 o 
  -3   8   5        0.02       -6.56      4.37 o 
  -2   8   5       24.38       12.74      8.79 o 
  -1   8   5      292.64      253.15     12.58 o 
   0   8   5       34.17       15.19      5.72 o 
   1   8   5        4.24       -4.20      5.26 o 
   2   8   5        3.04       -7.28      5.89 o 
   3   8   5      221.46      217.31     17.57 o 
   4   8   5       64.32       51.27     12.73 o 
   5   8   5       29.01       35.45     11.60 o 
   6   8   5        0.32       -4.45      6.28 o 
   7   8   5        9.54        1.37      7.08 o 
   8   8   5       31.23       52.56     10.92 o 
   9   8   5       40.00       54.59     15.31 o 
  -7   9   5        6.46        5.53     15.15 o 
  -6   9   5       61.63       88.63     20.32 o 
  -5   9   5       65.61       75.47     10.92 o 
  -4   9   5        3.79       -8.30      6.03 o 
  -3   9   5      177.20      201.52     13.54 o 
  -2   9   5       98.78      123.06     11.00 o 
  -1   9   5       85.58      101.47     13.38 o 
   0   9   5      266.28      241.08     12.54 o 
   1   9   5       25.69       13.97      9.67 o 
   2   9   5        7.15       10.19      8.80 o 
   3   9   5       20.32       23.31      9.67 o 
   4   9   5      196.88      178.36     18.11 o 
   5   9   5       16.17       14.28     11.24 o 
   6   9   5        3.13       -0.47      7.38 o 
   7   9   5       50.07       86.03     12.61 o 
   8   9   5       12.65       17.59      8.92 o 
  -5  10   5        0.76       -4.60      6.72 o 
  -4  10   5       76.74       98.27     20.92 o 
  -3  10   5        6.55       -8.38      5.59 o 
  -2  10   5       41.88       64.60     13.15 o 
  -1  10   5      169.69      164.31     19.58 o 
   0  10   5       91.10      103.91     15.72 o 
   1  10   5       35.24       14.46      9.93 o 
   2  10   5      307.43      255.25     20.71 o 
   3  10   5       84.79       97.66     16.54 o 
   4  10   5        8.10        0.41      8.93 o 
   5  10   5       79.43       61.41     14.95 o 
   6  10   5      108.18      120.86     19.99 o 
   7  10   5        1.58        0.25      8.64 o 
  -4  11   5        9.71        2.88      8.39 o 
  -3  11   5       10.16        2.68     10.11 o 
  -2  11   5       47.11       51.32     12.89 o 
  -1  11   5        6.71       16.75     10.99 o 
   0  11   5       15.91        9.52     10.01 o 
   1  11   5       39.23       37.20     12.66 o 
   2  11   5        5.59        6.38      9.98 o 
   3  11   5       54.49       60.84     15.02 o 
   4  11   5       71.89       57.39     14.77 o 
   5  11   5        0.51       11.40     11.96 o 
   6  11   5       29.71       15.92     12.81 o 
  -1  12   5       24.31       16.67     12.17 o 
   0  12   5       21.97       11.35     11.55 o 
   1  12   5        1.36      -12.12      8.08 o 
   2  12   5        3.22        1.62     10.75 o 
   3  12   5       64.85      103.75     18.68 o 
  -2 -10   6        7.03        2.32     12.30 o 
  -1 -10   6      231.57      228.37     22.48 o 
   0 -10   6       29.30       25.95      9.61 o 
   1 -10   6       58.81       66.72     11.27 o 
   2 -10   6       72.90       79.63     12.43 o 
  -4  -9   6       57.60       82.40     15.95 o 
  -3  -9   6       51.38       54.28     16.26 o 
  -2  -9   6       10.85        9.80     11.35 o 
  -1  -9   6        5.73        7.26      7.11 o 
   0  -9   6      325.00      333.29     32.20 o 
   1  -9   6      100.43      114.96     16.04 o 
   2  -9   6        3.34        1.96      6.99 o 
   3  -9   6       22.42       19.97      9.27 o 
   4  -9   6      173.50      179.31     21.48 o 
   5  -9   6        0.09        8.00     11.50 o 
  -5  -8   6       84.66       87.34     17.13 o 
  -4  -8   6       64.90       79.34     15.44 o 
  -3  -8   6        1.12      -10.57      9.49 o 
  -2  -8   6       18.67       28.79     12.68 o 
  -1  -8   6        9.58        9.39      6.47 o 
   0  -8   6        0.37       -5.36      5.40 o 
   1  -8   6       50.71       61.88      9.10 o 
   2  -8   6      406.74      411.51     25.55 o 
   3  -8   6        2.07        0.01      6.72 o 
   4  -8   6        4.06       -1.23      9.11 o 
   5  -8   6      594.54      643.69     35.99 o 
   6  -8   6       93.08      119.37     19.96 o 
   7  -8   6        2.34      -10.08     10.70 o 
  -7  -7   6        3.49       17.47     12.73 o 
  -6  -7   6      200.29      207.71     21.51 o 
  -5  -7   6       96.70      116.24     11.98 o 
  -4  -7   6       17.95       42.42     13.17 o 
  -3  -7   6      164.72      204.19     18.83 o 
  -2  -7   6       76.18       55.93     12.73 o 
  -1  -7   6        1.73       -7.79      5.19 o 
   0  -7   6       58.47       65.82      8.62 o 
   1  -7   6       38.99       15.58      6.60 o 
   2  -7   6        6.05        3.77      5.56 o 
   3  -7   6        2.35       -4.83      5.71 o 
   4  -7   6       60.65       54.99     12.57 o 
   5  -7   6        4.74       -1.93      7.23 o 
   6  -7   6      113.91      139.98     25.28 o 
   7  -7   6       66.40       73.86     12.30 o 
   8  -7   6       17.96       12.05      9.71 o 
  -8  -6   6        0.91       -7.56     10.96 o 
  -7  -6   6        4.08        3.78     11.60 o 
  -6  -6   6        2.87        2.06      6.80 o 
  -5  -6   6       60.26       57.60     14.60 o 
  -4  -6   6       14.40       18.52      7.21 o 
  -3  -6   6      261.61      272.80     19.50 o 
  -2  -6   6       32.13       32.57     11.27 o 
  -1  -6   6      169.62      229.25     12.02 o 
   0  -6   6      812.52      666.32     29.02 o 
   1  -6   6        9.68        2.00      5.19 o 
   2  -6   6       35.70       50.02      6.20 o 
   3  -6   6      158.79      169.84      9.19 o 
   4  -6   6      281.90      310.08     12.30 o 
   5  -6   6      196.67      219.50     11.51 o 
   6  -6   6       52.74       52.98      9.09 o 
   7  -6   6      119.57      110.04     28.72 o 
   8  -6   6       28.79       26.11      9.32 o 
   9  -6   6       48.01       43.52     11.91 o 
  -9  -5   6       10.81        6.33     14.05 o 
  -8  -5   6       83.41       52.15     15.41 o 
  -7  -5   6       52.10       71.63     16.12 o 
  -6  -5   6      102.65      109.83     11.29 o 
  -5  -5   6      205.76      237.15     20.27 o 
  -4  -5   6      326.61      271.39     14.96 o 
  -3  -5   6       11.21        7.09      5.23 o 
  -2  -5   6      258.66      357.83     11.35 o 
  -1  -5   6      773.69      716.35     21.65 o 
   0  -5   6       34.99       16.48      5.88 o 
   1  -5   6     1461.09     1819.60     41.70 o 
   2  -5   6      601.02      560.80     15.37 o 
   3  -5   6        4.14       -1.86      3.76 o 
   4  -5   6      510.36      581.46     29.22 o 
   5  -5   6     1023.19      915.95     28.06 o 
   6  -5   6       24.66       21.51      9.36 o 
   7  -5   6      120.17      106.58     16.23 o 
   8  -5   6      105.35       67.38     14.74 o 
   9  -5   6      195.32      160.56     21.33 o 
  -9  -4   6       13.41       12.07     11.14 o 
  -8  -4   6        2.19        4.55      9.88 o 
  -7  -4   6       68.09       57.51     15.23 o 
  -6  -4   6      136.90      156.27     12.40 o 
  -5  -4   6      192.47      181.13     11.76 o 
  -4  -4   6      267.32      256.11     12.93 o 
  -3  -4   6        2.30       -0.87      4.13 o 
  -2  -4   6       72.79      144.12      7.02 o 
  -1  -4   6      900.18      852.90     25.64 o 
   0  -4   6      573.00      636.79     15.32 o 
   1  -4   6      467.65      323.08     14.08 o 
   2  -4   6      728.80      738.06     22.04 o 
   3  -4   6     1286.36     1426.89     35.57 o 
   4  -4   6      205.21      195.39     10.89 o 
   5  -4   6      227.44      212.22     11.78 o 
   6  -4   6      991.51     1042.13     43.25 o 
   7  -4   6      240.08      241.03     19.29 o 
   8  -4   6        3.43        4.89      8.54 o 
   9  -4   6       35.48       13.99     11.58 o 
  10  -4   6      267.93      283.91     24.41 o 
  -9  -3   6       30.73       26.27     12.91 o 
  -8  -3   6       60.40       83.89     10.73 o 
  -7  -3   6      158.57      170.00     12.26 o 
  -6  -3   6        3.71       -3.64      8.75 o 
  -5  -3   6      411.31      359.87     15.43 o 
  -4  -3   6      390.59      460.57     17.08 o 
  -3  -3   6        0.18       -4.58      3.97 o 
  -2  -3   6       70.46       37.74      4.17 o 
  -1  -3   6       61.64      111.63      4.76 o 
   0  -3   6       87.31       89.04      6.25 o 
   1  -3   6       11.84       -1.41      3.35 o 
   2  -3   6       27.74       50.93      6.08 o 
   3  -3   6        7.96       -2.29      3.48 o 
   4  -3   6      469.76      352.38     14.04 o 
   5  -3   6      243.10      207.93     11.22 o 
   6  -3   6      573.65      507.16     23.69 o 
   7  -3   6       59.24       40.34     11.17 o 
   8  -3   6       91.93       91.92     14.77 o 
   9  -3   6      153.00      143.14     18.50 o 
  10  -3   6        5.41       -6.25     10.14 o 
 -10  -2   6       40.15       48.08     16.03 o 
  -9  -2   6       70.94       54.26      9.94 o 
  -8  -2   6        0.26       -1.10      6.15 o 
  -7  -2   6       84.41      128.42     15.15 o 
  -6  -2   6      616.78      581.64     27.96 o 
  -5  -2   6       88.01       72.93     12.12 o 
  -4  -2   6       65.14       87.44     11.68 o 
  -3  -2   6     1004.81      851.25     33.24 o 
  -2  -2   6      486.47      628.10     13.09 o 
  -1  -2   6     1123.12     1441.76     32.61 o 
   0  -2   6     1357.83     1171.97     27.79 o 
   1  -2   6       30.16       39.84      6.57 o 
   2  -2   6        9.07       -0.88      3.28 o 
   3  -2   6       65.76       32.43      5.35 o 
   4  -2   6      594.05      538.92     21.67 o 
   5  -2   6        4.02       -1.85      3.92 o 
   6  -2   6       36.49       28.88      6.11 o 
   7  -2   6      438.07      510.82     27.66 o 
   8  -2   6      103.82       84.95     14.64 o 
   9  -2   6        1.87       -1.80      8.80 o 
  10  -2   6      220.35      202.85     20.68 o 
  11  -2   6      123.61      132.90     20.27 o 
  -9  -1   6        3.15       -0.31      9.70 o 
  -8  -1   6       10.85       12.81      9.39 o 
  -7  -1   6       29.92       25.29      9.96 o 
  -6  -1   6        9.13        5.25      7.90 o 
  -5  -1   6      316.26      260.68     17.29 o 
  -4  -1   6      394.92      230.74     15.59 o 
  -3  -1   6       13.74       35.32      8.21 o 
  -2  -1   6      161.50      168.74      7.15 o 
  -1  -1   6     9285.40     9155.32    171.77 o 
   0  -1   6      393.66      524.07     22.03 o 
   1  -1   6      134.86      147.33     11.94 o 
   2  -1   6      103.47       90.24      6.58 o 
   3  -1   6     1102.17     1249.15     30.12 o 
   4  -1   6       11.27        9.76     15.40 o 
   5  -1   6        3.03       -5.54      3.69 o 
   6  -1   6      161.08      193.75     10.65 o 
   7  -1   6      515.69      546.81     28.92 o 
   8  -1   6        8.81       10.93      8.39 o 
   9  -1   6      315.81      271.44     21.51 o 
  10  -1   6       87.88       38.59     13.56 o 
  11  -1   6       24.40       40.60     13.74 o 
 -10   0   6        9.50        0.23     11.29 o 
  -9   0   6      103.09      168.40     19.24 o 
  -8   0   6      117.37      189.14     19.68 o 
  -7   0   6       29.01       18.32      9.78 o 
  -6   0   6      147.46      171.46     15.02 o 
  -5   0   6     1368.49     1189.80     43.81 o 
  -4   0   6        2.73       -3.76      6.23 o 
  -3   0   6      514.15      593.81     25.78 o 
  -2   0   6       82.33       85.50      5.33 o 
  -1   0   6     1726.01     2300.90     47.55 o 
   0   0   6     5434.44     6085.44    116.18 o 
   1   0   6     2429.89     2346.62     48.89 o 
   2   0   6      108.55      140.28      7.31 o 
   3   0   6      328.68      364.10     15.27 o 
   4   0   6     5382.09     5476.76    106.88 o 
   5   0   6     1435.59     1514.71     35.51 o 
   6   0   6       21.99       24.72      5.70 o 
   7   0   6      484.68      616.70     30.77 o 
   8   0   6      167.25      183.94     16.90 o 
   9   0   6      146.67      174.89     20.04 o 
  10   0   6      145.91      214.37     23.13 o 
  11   0   6      112.13      103.32     18.19 o 
 -10   1   6        9.77        8.67     12.40 o 
  -9   1   6       66.48       45.15     12.91 o 
  -8   1   6      247.03      279.82     21.69 o 
  -7   1   6      188.46      214.81     17.75 o 
  -6   1   6      195.65      151.73     16.54 o 
  -5   1   6      104.95       78.03     12.12 o 
  -4   1   6     1563.11     1702.21     56.08 o 
  -3   1   6      274.30      241.08     15.38 o 
  -2   1   6      270.60      184.65     18.39 o 
  -1   1   6      565.98      713.19     23.37 o 
   0   1   6     2133.88     2026.99     44.11 o 
   1   1   6     1006.56      959.21     23.30 o 
   2   1   6     1291.96     1508.61     33.65 o 
   3   1   6      184.45      176.45     10.80 o 
   4   1   6      467.68      523.01     15.93 o 
   5   1   6      423.75      492.01     12.50 o 
   6   1   6      512.90      550.60     13.79 o 
   7   1   6        3.20       -6.38      7.13 o 
   8   1   6      102.02       86.93     14.92 o 
   9   1   6      225.59      233.80     20.76 o 
  10   1   6       47.53       66.35     15.00 o 
  11   1   6        1.17        4.66     10.70 o 
 -10   2   6       18.29       16.28     13.12 o 
  -9   2   6       14.94       23.36     12.27 o 
  -8   2   6      159.53      188.91     20.53 o 
  -7   2   6        4.90        1.13      7.61 o 
  -6   2   6      221.27      228.76     17.88 o 
  -5   2   6      222.61      250.62     18.47 o 
  -4   2   6      319.29      221.63     16.57 o 
  -3   2   6      655.11      667.20     17.72 o 
  -2   2   6     1730.77     1781.98     38.52 o 
  -1   2   6      162.11      107.29      6.75 o 
   0   2   6      275.77      341.96     11.65 o 
   1   2   6      435.63      574.62     16.13 o 
   2   2   6      765.80      769.32     19.94 o 
   3   2   6       87.07      101.41      6.39 o 
   4   2   6      665.09      578.90     16.51 o 
   5   2   6     1815.38     1773.93     39.32 o 
   6   2   6      315.16      312.77     13.07 o 
   7   2   6      115.96       93.11      9.01 o 
   8   2   6      504.11      510.17     28.84 o 
   9   2   6       39.76       29.17     11.19 o 
  10   2   6       56.20       70.05     15.33 o 
  11   2   6        0.58       -7.61     10.47 o 
 -10   3   6       75.10      130.69     21.53 o 
  -9   3   6       88.64       96.50     18.09 o 
  -8   3   6        3.40       13.79     11.11 o 
  -7   3   6      354.81      317.46     22.54 o 
  -6   3   6      490.05      532.86     28.79 o 
  -5   3   6       17.48       23.38     10.32 o 
  -4   3   6      117.49      100.38     13.02 o 
  -3   3   6      474.72      512.19     15.38 o 
  -2   3   6       14.28       17.44      4.32 o 
  -1   3   6      336.86      281.95     21.88 o 
   0   3   6      953.20     1020.25     24.99 o 
   1   3   6        6.17        0.88      3.22 o 
   2   3   6      446.43      353.96     11.88 o 
   3   3   6      395.52      370.61     12.24 o 
   4   3   6      538.34      552.73     15.78 o 
   5   3   6      278.93      234.34     11.25 o 
   6   3   6      158.77      142.25      9.40 o 
   7   3   6        2.07        1.28      4.90 o 
   8   3   6      196.82      236.42     13.94 o 
   9   3   6      381.05      325.82     18.00 o 
  10   3   6      127.42      146.61     19.94 o 
  11   3   6       25.82       26.19     12.25 o 
  -9   4   6       53.18       54.82     15.95 o 
  -8   4   6      206.21      239.38     24.80 o 
  -7   4   6      205.73      271.54     22.10 o 
  -6   4   6      249.13      234.65     19.14 o 
  -5   4   6      736.83      774.20     34.42 o 
  -4   4   6      282.97      290.06     19.35 o 
  -3   4   6       71.89       84.21     12.70 o 
  -2   4   6      767.45      778.90     21.25 o 
  -1   4   6     1319.30     1199.36     29.13 o 
   0   4   6      608.75      576.78     17.21 o 
   1   4   6      119.18      133.07      9.25 o 
   2   4   6      198.35      213.54      9.32 o 
   3   4   6        7.89        2.19      3.33 o 
   4   4   6       60.78       60.12     10.65 o 
   5   4   6      172.90      191.36     10.80 o 
   6   4   6        1.23        5.05      5.12 o 
   7   4   6       16.07       23.00      6.66 o 
   8   4   6        2.58       -0.55      6.86 o 
   9   4   6      163.27      179.76     12.87 o 
  10   4   6        0.18       -3.30      7.20 o 
  11   4   6       48.15       37.05     14.30 o 
  -9   5   6       37.99       39.57     16.31 o 
  -8   5   6        0.14      -13.97      9.31 o 
  -7   5   6        4.20        2.26     10.16 o 
  -6   5   6      531.37      558.15     30.59 o 
  -5   5   6        1.15       -3.40      7.69 o 
  -4   5   6      142.83      136.42     15.90 o 
  -3   5   6       59.83       65.05      7.00 o 
  -2   5   6      489.44      455.04     15.41 o 
  -1   5   6      243.97      254.32     11.06 o 
   0   5   6       12.01        6.53      4.25 o 
   1   5   6      966.95      976.47     25.04 o 
   2   5   6        5.81        3.13      3.79 o 
   3   5   6      289.33      249.52     10.14 o 
   4   5   6      717.19      636.05     30.20 o 
   5   5   6      127.12      105.58     15.99 o 
   6   5   6       48.73       81.44     19.01 o 
   7   5   6       14.16       18.65      6.69 o 
   8   5   6        2.65        0.77      5.95 o 
   9   5   6       41.36       27.14      8.85 o 
  10   5   6        2.99       -3.89      7.20 o 
  11   5   6       24.39       35.31     14.30 o 
  -8   6   6       76.21       74.55     17.85 o 
  -7   6   6       59.98       51.35     15.98 o 
  -6   6   6        1.70       -3.70      8.72 o 
  -5   6   6      284.70      280.36     21.69 o 
  -4   6   6      147.70      145.07     20.47 o 
  -3   6   6       76.98       64.59      7.50 o 
  -2   6   6       14.75       15.96      5.99 o 
  -1   6   6      646.71      654.71     24.68 o 
   0   6   6      303.14      272.58     11.74 o 
   1   6   6       29.65       40.98      5.98 o 
   2   6   6       99.71      118.77     18.12 o 
   3   6   6      317.28      336.86     20.86 o 
   4   6   6      162.85      226.11     17.80 o 
   5   6   6        1.67       -2.16      7.33 o 
   6   6   6      334.70      397.05     17.70 o 
   7   6   6        8.29       11.65      7.48 o 
   8   6   6        1.30        0.31      7.01 o 
   9   6   6      197.57      209.21     15.51 o 
  10   6   6        5.18       -8.67      7.10 o 
  -8   7   6        0.98       -9.11     13.38 o 
  -7   7   6       14.43       31.36     14.05 o 
  -6   7   6       54.28       22.59     12.50 o 
  -5   7   6        7.49       -5.87     10.14 o 
  -4   7   6        0.07       -0.07      4.93 o 
  -3   7   6       15.88        8.94      5.66 o 
  -2   7   6       18.04       13.88      7.69 o 
  -1   7   6       60.95       62.02      7.45 o 
   0   7   6       68.95       85.65     25.88 o 
   1   7   6       46.61       43.04      6.60 o 
   2   7   6        7.22       -2.96      5.84 o 
   3   7   6       16.22        2.60      7.54 o 
   4   7   6      409.40      503.95     27.81 o 
   5   7   6      148.75      184.71     17.39 o 
   6   7   6       12.54        7.78      6.95 o 
   7   7   6      204.41      233.31     14.72 o 
   8   7   6      172.33      212.24     16.44 o 
   9   7   6        3.94       15.37      8.73 o 
  10   7   6       25.35       12.13      8.48 o 
  -7   8   6       93.61      110.49     21.15 o 
  -6   8   6      166.04      205.47     24.88 o 
  -5   8   6        8.10        2.21     11.27 o 
  -4   8   6       68.25       90.89     24.48 o 
  -3   8   6       23.47       21.69      6.49 o 
  -2   8   6      249.27      240.15     12.71 o 
  -1   8   6      147.47      141.70     10.76 o 
   0   8   6        0.96       -3.45      4.32 o 
   1   8   6        0.70       -6.20      4.13 o 
   2   8   6       20.79       22.84      8.85 o 
   3   8   6       22.17        6.79      8.57 o 
   4   8   6        9.46        0.62      8.26 o 
   5   8   6       21.01        7.43      8.95 o 
   6   8   6       23.09       -4.99      8.72 o 
   7   8   6       69.58       99.04     16.90 o 
   8   8   6       10.02        0.16      7.93 o 
   9   8   6       21.16       17.67      9.81 o 
  -6   9   6        9.66       14.48     13.17 o 
  -5   9   6      170.89      182.73     22.48 o 
  -4   9   6       39.44       60.75      9.48 o 
  -3   9   6       71.00       62.31     15.08 o 
  -2   9   6        1.11       -8.39      5.83 o 
  -1   9   6      307.53      315.45     15.00 o 
   0   9   6       35.70       25.22      8.81 o 
   1   9   6       12.60        2.16      7.41 o 
   2   9   6       11.07      -11.04      7.41 o 
   3   9   6      167.24      169.53     16.80 o 
   4   9   6       54.16       33.42     11.91 o 
   5   9   6        0.39       -7.61      8.49 o 
   6   9   6       11.01        6.97     11.04 o 
   7   9   6        4.09       -5.79      9.72 o 
   8   9   6        1.11       -1.43      8.10 o 
  -5  10   6       11.27       -2.32     11.81 o 
  -4  10   6       36.73       29.14      9.49 o 
  -3  10   6       65.96       71.00     10.07 o 
  -2  10   6        0.42       -4.83      5.93 o 
  -1  10   6        0.84       -8.94      5.96 o 
   0  10   6      188.04      188.67     17.83 o 
   1  10   6       63.55       88.52     15.51 o 
   2  10   6        0.17        9.78      8.98 o 
   3  10   6       23.36       22.77     11.94 o 
   4  10   6       88.23       96.34     16.82 o 
   5  10   6       38.57       50.91     14.15 o 
   6  10   6        1.65       -5.99     10.96 o 
   7  10   6        5.68       17.37     13.25 o 
  -3  11   6        6.07        5.53      8.34 o 
  -2  11   6        1.82       -5.93      7.50 o 
  -1  11   6       20.85       30.64     12.25 o 
   0  11   6        5.11       -4.94      8.41 o 
   1  11   6        0.71        2.06      9.36 o 
   2  11   6       36.67       40.98     13.45 o 
   3  11   6       21.54        7.98     10.99 o 
   4  11   6        6.62       20.61     12.30 o 
   5  11   6       53.51       66.66     16.00 o 
  -3  -9   7        0.30      -10.52     12.19 o 
  -2  -9   7        1.79       -1.96     12.58 o 
  -1  -9   7      295.72      329.37     25.83 o 
   0  -9   7       21.80       41.16     14.95 o 
   1  -9   7       45.58       34.45      9.77 o 
   2  -9   7       94.11       74.39     21.12 o 
   3  -9   7       71.22       65.98     12.25 o 
   4  -9   7       20.99       17.73     11.96 o 
  -5  -8   7        1.57        8.77     13.20 o 
  -4  -8   7       99.94      109.23     19.27 o 
  -3  -8   7       98.46       97.32     17.60 o 
  -2  -8   7        2.66       -8.64     10.39 o 
  -1  -8   7        5.47      -12.01      9.98 o 
   0  -8   7      287.14      292.93     16.13 o 
   1  -8   7       67.02       51.87     25.58 o 
   2  -8   7       69.43       90.42     14.82 o 
   3  -8   7       15.94       23.33     13.76 o 
   4  -8   7      132.35      173.52     15.48 o 
   5  -8   7       12.86       22.30     13.02 o 
   6  -8   7       63.34       70.80     16.88 o 
  -6  -7   7        3.74        1.72     11.27 o 
  -5  -7   7      109.93      137.17     18.83 o 
  -4  -7   7      273.52      319.03     24.29 o 
  -3  -7   7       23.01       21.22     11.71 o 
  -2  -7   7        3.10      -11.50      9.49 o 
  -1  -7   7       16.97       32.23     12.01 o 
   0  -7   7       24.28       24.26      7.36 o 
   1  -7   7        1.54       -5.57      5.75 o 
   2  -7   7       27.82       11.84      6.93 o 
   3  -7   7        1.12       -6.53      6.08 o 
   4  -7   7       34.85       41.73      7.29 o 
   5  -7   7      177.15      178.68     11.83 o 
   6  -7   7        8.01       -3.60      7.45 o 
   7  -7   7        0.56      -10.40      8.08 o 
  -7  -6   7       80.27       75.22     17.08 o 
  -6  -6   7      233.38      258.98     15.38 o 
  -5  -6   7       21.18       32.75     12.45 o 
  -4  -6   7        3.07        3.14      9.03 o 
  -3  -6   7      669.35      750.04     35.53 o 
  -2  -6   7      100.45      116.46     17.21 o 
  -1  -6   7        2.04        5.92      8.98 o 
   0  -6   7      597.33      619.63     21.72 o 
   1  -6   7      318.36      343.17     15.95 o 
   2  -6   7       29.83       37.21      6.10 o 
   3  -6   7       17.58       10.96      5.33 o 
   4  -6   7      340.19      338.89     13.32 o 
   5  -6   7        3.04       -7.45      5.00 o 
   6  -6   7       15.05        0.83      7.48 o 
   7  -6   7        1.31      -10.66      7.11 o 
   8  -6   7       15.67       16.36     10.00 o 
  -8  -5   7        5.01        6.05     13.07 o 
  -7  -5   7       12.34        9.67      8.07 o 
  -6  -5   7        8.13        4.58      6.82 o 
  -5  -5   7        3.10       -6.14      7.52 o 
  -4  -5   7        9.22        5.85      7.32 o 
  -3  -5   7       37.45       33.96     11.19 o 
  -2  -5   7        5.57        9.60      8.49 o 
  -1  -5   7       47.96       39.60      6.54 o 
   0  -5   7       51.66       80.17      8.93 o 
   1  -5   7      121.71      115.78      8.11 o 
   2  -5   7       14.12        9.93      4.81 o 
   3  -5   7       35.65       21.06      5.10 o 
   4  -5   7       38.30       64.34     13.51 o 
   5  -5   7      252.93      251.02     17.80 o 
   6  -5   7      272.61      275.13     15.27 o 
   7  -5   7       43.37       61.61     14.77 o 
   8  -5   7        5.77       -4.89     10.08 o 
   9  -5   7       71.73       68.25     16.41 o 
  -8  -4   7       31.11       70.48     14.38 o 
  -7  -4   7       61.59       63.20      9.61 o 
  -6  -4   7       66.74       66.40     10.56 o 
  -5  -4   7      153.11      139.76     12.26 o 
  -4  -4   7      102.18      126.55     11.33 o 
  -3  -4   7       71.92       74.16     17.60 o 
  -2  -4   7      232.06      236.34     17.47 o 
  -1  -4   7      493.47      565.51     18.38 o 
   0  -4   7        8.10       -1.43      3.31 o 
   1  -4   7     1016.62     1021.22     22.26 o 
   2  -4   7      241.96      215.56     15.58 o 
   3  -4   7        5.92        0.19      5.38 o 
   4  -4   7      506.78      555.22     19.94 o 
   5  -4   7      650.82      628.37     40.87 o 
   6  -4   7       50.01       58.29      8.90 o 
   7  -4   7      169.29      181.21     17.39 o 
   8  -4   7      287.31      290.24     22.82 o 
   9  -4   7      137.81      158.32     20.71 o 
  -9  -3   7       39.39       49.27     14.92 o 
  -8  -3   7        6.88        6.47      6.86 o 
  -7  -3   7      128.74      178.09     13.22 o 
  -6  -3   7      202.00      180.54     12.09 o 
  -5  -3   7        2.74       -6.22      5.02 o 
  -4  -3   7      214.59      227.82     18.50 o 
  -3  -3   7       46.75       62.86      7.87 o 
  -2  -3   7       33.92        4.59      4.91 o 
  -1  -3   7      270.65      292.31      9.07 o 
   0  -3   7      327.06      377.74     13.86 o 
   1  -3   7       35.10       32.20      5.73 o 
   2  -3   7      508.52      530.80     25.76 o 
   3  -3   7      188.79      194.79     10.48 o 
   4  -3   7       56.42       41.55      7.01 o 
   5  -3   7      334.17      309.85     15.06 o 
   6  -3   7      957.94      945.15     28.24 o 
   7  -3   7       29.00       24.41      9.98 o 
   8  -3   7        1.22       -7.67      8.31 o 
   9  -3   7      382.58      395.33     27.17 o 
  10  -3   7      194.21      180.39     22.61 o 
  -9  -2   7       10.88       -3.87     11.45 o 
  -8  -2   7       67.22       57.84      9.73 o 
  -7  -2   7      203.54      172.44     18.60 o 
  -6  -2   7       50.45       50.73     11.32 o 
  -5  -2   7      193.75      170.20     15.15 o 
  -4  -2   7      652.44      527.74     26.32 o 
  -3  -2   7        1.50       -7.87      5.25 o 
  -2  -2   7      187.59      195.00     15.15 o 
  -1  -2   7      318.84      297.25     11.76 o 
   0  -2   7       19.96        3.53      3.65 o 
   1  -2   7        5.20        4.90      3.53 o 
   2  -2   7      337.02      363.05     13.57 o 
   3  -2   7        7.21       -0.77      3.92 o 
   4  -2   7      222.42      255.32     15.44 o 
   5  -2   7      201.08      208.07     11.23 o 
   6  -2   7      193.17      182.55     16.76 o 
   7  -2   7      176.54      180.21     16.93 o 
   8  -2   7        3.00      -10.21      7.25 o 
   9  -2   7      115.54      116.18     19.01 o 
  10  -2   7        3.97        8.10     10.80 o 
  -9  -1   7        0.92       -4.01     10.88 o 
  -8  -1   7       13.21        8.26      9.70 o 
  -7  -1   7       15.89       -0.15      8.18 o 
  -6  -1   7      292.12      332.87     21.10 o 
  -5  -1   7        0.30       -1.70      6.15 o 
  -4  -1   7      202.20      149.13     13.99 o 
  -3  -1   7      365.27      362.38     20.37 o 
  -2  -1   7      955.71      958.27     36.40 o 
  -1  -1   7     1543.67     1862.20     40.74 o 
   0  -1   7     1316.22     1267.65     30.12 o 
   1  -1   7      343.78      369.14     15.20 o 
   2  -1   7       13.93        2.98      3.68 o 
   3  -1   7      529.69      618.28     18.90 o 
   4  -1   7      700.96      813.95     23.31 o 
   5  -1   7       14.21       15.53      5.12 o 
   6  -1   7        9.08       -6.64      4.43 o 
   7  -1   7      523.69      571.04     30.23 o 
   8  -1   7       23.85        9.11      9.70 o 
   9  -1   7        0.89       -4.84      8.34 o 
  10  -1   7      123.20      127.91     19.96 o 
  11  -1   7       42.35       42.89     14.20 o 
  -9   0   7        4.76       -1.44      9.31 o 
  -8   0   7        6.34        0.00     10.03 o 
  -7   0   7        1.17       -4.24      8.18 o 
  -6   0   7      105.06       75.30     13.51 o 
  -5   0   7        8.15        0.57      6.64 o 
  -4   0   7        8.29        8.62      7.02 o 
  -3   0   7       13.62       16.28      8.00 o 
  -2   0   7      689.52      682.15     28.74 o 
  -1   0   7     1663.28     1690.92     37.30 o 
   0   0   7        1.75        1.21      3.48 o 
   1   0   7        4.22        4.04      4.03 o 
   2   0   7      476.62      424.01     14.30 o 
   3   0   7      698.17      786.18     21.71 o 
   4   0   7      276.87      240.14     13.17 o 
   5   0   7      501.20      508.63     17.23 o 
   6   0   7      548.69      505.65     23.47 o 
   7   0   7        3.74       -9.69      6.46 o 
   8   0   7        3.51       11.86      9.57 o 
   9   0   7      274.30      350.67     25.39 o 
  10   0   7       31.15       23.23     11.71 o 
  11   0   7        1.11       -3.50      9.67 o 
  -9   1   7      116.02      105.09     18.21 o 
  -8   1   7       11.69       13.87     10.16 o 
  -7   1   7        3.70       -7.98      8.18 o 
  -6   1   7      161.69      173.14     17.96 o 
  -5   1   7      132.25      177.66     15.67 o 
  -4   1   7        0.02       -5.12      5.25 o 
  -3   1   7       37.90       44.74      9.26 o 
  -2   1   7      431.48      407.58     21.20 o 
  -1   1   7     1263.36     1383.04     31.73 o 
   0   1   7      363.37      371.70     17.06 o 
   1   1   7     1896.95     2082.62     44.98 o 
   2   1   7      803.29      947.03     31.75 o 
   3   1   7      355.62      336.79     12.56 o 
   4   1   7     2012.56     2050.71     59.72 o 
   5   1   7      757.11      732.05     29.20 o 
   6   1   7       29.66       11.94      8.57 o 
   7   1   7      425.35      406.34     24.80 o 
   8   1   7      366.94      350.16     24.11 o 
   9   1   7        0.55      -12.58      8.39 o 
  10   1   7      194.94      227.24     21.40 o 
  11   1   7      112.56      100.87     18.73 o 
  -9   2   7       22.44       37.59     14.82 o 
  -8   2   7      171.24      224.59     20.99 o 
  -7   2   7      159.96      129.92     17.18 o 
  -6   2   7      145.33      176.99     18.75 o 
  -5   2   7      124.97      167.50     17.52 o 
  -4   2   7      457.22      436.13     23.77 o 
  -3   2   7       11.49        3.29      6.35 o 
  -2   2   7       44.24       51.38      5.75 o 
  -1   2   7      744.85      694.39     19.19 o 
   0   2   7      384.98      401.42     13.58 o 
   1   2   7      120.98      118.94      7.52 o 
   2   2   7      469.62      495.25     15.56 o 
   3   2   7     1704.92     1763.95     39.53 o 
   4   2   7      354.86      391.82     13.73 o 
   5   2   7      992.79      981.55     40.13 o 
   6   2   7      338.70      332.07     21.74 o 
   7   2   7       89.38       93.62     14.66 o 
   8   2   7       95.16      115.38     16.85 o 
   9   2   7      277.00      287.75     22.92 o 
  10   2   7       25.65       13.22     12.35 o 
  11   2   7        0.13       -3.16     10.37 o 
  -9   3   7        0.55      -10.78     10.19 o 
  -8   3   7       53.33       79.80     16.21 o 
  -7   3   7        0.29       -9.80      8.21 o 
  -6   3   7       10.31        6.07      9.36 o 
  -5   3   7       94.90       90.99     14.07 o 
  -4   3   7      108.17      135.99     15.62 o 
  -3   3   7      130.54      138.17     15.08 o 
  -2   3   7      431.07      506.79     16.04 o 
  -1   3   7      215.69      251.96     10.78 o 
   0   3   7      439.62      461.90     15.25 o 
   1   3   7      786.73      810.85     21.75 o 
   2   3   7       12.74        3.57      3.88 o 
   3   3   7        0.02        2.65      3.70 o 
   4   3   7     1012.81     1222.45     33.74 o 
   5   3   7      538.91      649.81     31.15 o 
   6   3   7        0.28       -4.30      4.49 o 
   7   3   7       17.38       21.66      6.60 o 
   8   3   7      487.06      561.01     31.75 o 
   9   3   7       58.87       91.79     17.39 o 
  10   3   7       52.17       31.46     13.27 o 
  11   3   7       39.17        7.33     12.63 o 
  -9   4   7        6.65      -11.17     11.96 o 
  -8   4   7       13.29        7.28     11.76 o 
  -7   4   7      178.92      244.17     21.46 o 
  -6   4   7      401.14      429.47     27.32 o 
  -5   4   7       30.95       23.31     10.78 o 
  -4   4   7      148.59      160.84     15.46 o 
  -3   4   7     1797.59     1956.31     64.60 o 
  -2   4   7      580.14      673.76     30.74 o 
  -1   4   7      419.38      484.04     28.98 o 
   0   4   7     1312.68     1235.26     30.40 o 
   1   4   7       90.57      110.33      8.59 o 
   2   4   7       49.22       67.49      6.86 o 
   3   4   7       15.33        6.74      4.24 o 
   4   4   7      189.41      172.52     15.49 o 
   5   4   7        6.23        7.98      8.80 o 
   6   4   7      135.49      144.42     10.31 o 
   7   4   7       25.56       14.87      6.53 o 
   8   4   7        4.09       -8.08      5.39 o 
   9   4   7      167.89      154.90     20.35 o 
  10   4   7       27.08       27.89     13.25 o 
  -8   5   7        3.59        4.09     11.94 o 
  -7   5   7      187.24      194.75     22.36 o 
  -6   5   7       34.52       50.96     13.58 o 
  -5   5   7      318.02      330.14     22.84 o 
  -4   5   7        9.42       12.73      8.23 o 
  -3   5   7       40.33       30.15      9.57 o 
  -2   5   7      851.41     1019.34     27.34 o 
  -1   5   7      858.34      915.88     34.13 o 
   0   5   7        3.84        3.64      4.49 o 
   1   5   7     1718.79     1837.79     41.95 o 
   2   5   7      760.71      779.23     28.30 o 
   3   5   7       12.63       32.31      9.34 o 
   4   5   7      241.20      231.61     18.16 o 
   5   5   7      242.54      228.45     18.55 o 
   6   5   7       22.68       25.44     10.19 o 
   7   5   7        0.03       -6.67      5.08 o 
   8   5   7        6.24       -1.03      6.37 o 
   9   5   7       51.86       67.94     10.60 o 
  10   5   7        0.97      -15.47     10.32 o 
  -8   6   7        1.85       -9.54     11.09 o 
  -7   6   7       12.03       21.51     12.27 o 
  -6   6   7      319.58      334.75     24.72 o 
  -5   6   7      101.87      129.25     18.21 o 
  -4   6   7      192.72      224.95     18.93 o 
  -3   6   7      429.83      445.78     24.34 o 
  -2   6   7      101.81      101.40      9.12 o 
  -1   6   7       53.71       57.46     11.90 o 
   0   6   7       91.32      108.65     15.85 o 
   1   6   7      330.31      324.42     13.26 o 
   2   6   7      145.23      176.32     12.68 o 
   3   6   7        2.71        8.34      8.00 o 
   4   6   7      334.43      335.13     22.38 o 
   5   6   7        1.16        1.18      7.85 o 
   6   6   7       86.68       80.32     14.92 o 
   7   6   7       11.63        9.07      6.72 o 
   8   6   7       20.91       20.01      8.23 o 
   9   6   7       17.83        5.63      8.00 o 
  10   6   7        2.73       -9.22      6.90 o 
  -7   7   7      138.85      181.50     24.95 o 
  -6   7   7       49.65       28.09     12.25 o 
  -5   7   7       53.06       29.82     13.40 o 
  -4   7   7      207.25      242.62     20.66 o 
  -3   7   7       25.31       26.46      6.83 o 
  -2   7   7      469.15      425.20     16.70 o 
  -1   7   7       51.34       34.62      6.93 o 
   0   7   7        3.07        0.33      6.73 o 
   1   7   7       68.70       64.96      7.71 o 
   2   7   7      222.70      240.59     18.63 o 
   3   7   7      107.26      104.11     15.13 o 
   4   7   7        9.40       11.11      8.95 o 
   5   7   7       74.91       83.84     14.36 o 
   6   7   7      174.14      168.20     20.40 o 
   7   7   7        0.05        4.91      9.67 o 
   8   7   7        1.04       -0.15      7.20 o 
   9   7   7      117.28      150.01     15.45 o 
  -6   8   7      141.69      179.23     23.41 o 
  -5   8   7        0.34       10.39     12.58 o 
  -4   8   7        1.25       -7.51      8.64 o 
  -3   8   7        6.84        7.39      6.14 o 
  -2   8   7      150.48      188.73     11.90 o 
  -1   8   7       22.80        9.86      6.14 o 
   0   8   7       50.21       50.11     11.90 o 
   1   8   7       15.52       -0.90      7.98 o 
   2   8   7        0.63       -9.03      6.02 o 
   3   8   7        0.12       -6.79      7.92 o 
   4   8   7       41.42       19.42     10.37 o 
   5   8   7        9.91       -0.46      8.93 o 
   6   8   7       16.26        6.69     10.75 o 
   7   8   7       64.54       54.74     15.05 o 
   8   8   7       16.60        6.77     14.84 o 
  -5   9   7       41.40       58.96     17.13 o 
  -4   9   7       95.78       75.58     16.08 o 
  -3   9   7       24.00       23.04      7.37 o 
  -2   9   7      129.98      107.33     15.92 o 
  -1   9   7      116.19      154.19     20.32 o 
   0   9   7       73.09      100.64     10.29 o 
   1   9   7        1.77      -10.03      6.69 o 
   2   9   7        4.18       -7.07      6.84 o 
   3   9   7       45.23       60.69     13.79 o 
   4   9   7        1.87       -7.56      7.95 o 
   5   9   7        5.21       -5.74      9.62 o 
   6   9   7        0.58      -13.31      8.88 o 
   7   9   7        1.97       -3.37     11.32 o 
  -4  10   7        0.64        6.33     12.73 o 
  -3  10   7       31.04       27.57      9.80 o 
  -2  10   7       12.72        2.03      6.79 o 
  -1  10   7       75.36       70.82     10.31 o 
   0  10   7       19.48       11.14      9.49 o 
   1  10   7       80.54       85.80     14.87 o 
   2  10   7       65.78       64.86     13.97 o 
   3  10   7        3.63        8.13     10.70 o 
   4  10   7       21.19        2.98     10.32 o 
   5  10   7       14.06       21.89     13.30 o 
   6  10   7        8.40        5.84     10.60 o 
  -2  11   7       13.26       19.61      8.35 o 
  -1  11   7        0.09        0.23      9.70 o 
   0  11   7        6.33       -7.38      8.13 o 
   1  11   7        2.72       -3.11     10.62 o 
   2  11   7        3.62       -0.33      9.67 o 
   3  11   7       26.64       30.07     13.66 o 
   4  11   7       18.04       36.71     13.35 o 
  -3  -8   8        7.27       10.47     12.50 o 
  -2  -8   8       59.27       59.45     16.41 o 
  -1  -8   8      143.65      156.77     22.18 o 
   0  -8   8       15.73       -0.21     11.47 o 
   1  -8   8       69.60       69.89     10.71 o 
   2  -8   8      146.91      150.38     14.53 o 
   3  -8   8       41.53       26.70      9.73 o 
   4  -8   8       14.25       12.21      9.67 o 
  -5  -7   8        1.13       -8.80     10.93 o 
  -4  -7   8       52.80       40.29     14.74 o 
  -3  -7   8      209.17      260.04     26.47 o 
  -2  -7   8       35.28       43.30     15.15 o 
  -1  -7   8       95.82       94.77     17.42 o 
   0  -7   8      337.22      346.48     25.85 o 
   1  -7   8       14.30       10.58      7.47 o 
   2  -7   8       48.01       29.15     12.27 o 
   3  -7   8       38.68       31.61      6.87 o 
   4  -7   8       43.41       29.42      7.10 o 
   5  -7   8      155.68      110.07     10.78 o 
   6  -7   8       10.55       -5.14      7.97 o 
  -6  -6   8        1.07      -12.40     11.22 o 
  -5  -6   8      170.23      181.55     21.69 o 
  -4  -6   8      258.38      253.84     21.10 o 
  -3  -6   8       21.62       14.41     11.32 o 
  -2  -6   8       60.37       55.49     14.30 o 
  -1  -6   8      474.44      481.54     29.02 o 
   0  -6   8      140.16      128.71     18.27 o 
   1  -6   8      105.45      107.58     11.87 o 
   2  -6   8       46.35       89.43     12.89 o 
   3  -6   8      150.83      153.46     10.59 o 
   4  -6   8       11.37        2.11      6.19 o 
   5  -6   8       79.84      112.33     17.88 o 
   6  -6   8        7.82       -5.57      5.73 o 
   7  -6   8        8.29        0.45      8.33 o 
  -7  -5   8       87.63       93.73     12.25 o 
  -6  -5   8      303.82      315.30     23.05 o 
  -5  -5   8        9.71       20.37     10.83 o 
  -4  -5   8       48.92       75.40     14.97 o 
  -3  -5   8      481.89      498.18     28.50 o 
  -2  -5   8       37.33       62.51     13.51 o 
  -1  -5   8       40.82       56.67     13.94 o 
   0  -5   8      815.22      771.18     20.38 o 
   1  -5   8      422.62      473.52     14.82 o 
   2  -5   8        2.93       -1.52      4.42 o 
   3  -5   8      207.08      192.48     10.28 o 
   4  -5   8      558.22      572.20     21.68 o 
   5  -5   8       29.70       14.61      7.03 o 
   6  -5   8      163.48      182.11     18.33 o 
   7  -5   8       83.10       93.03     16.41 o 
   8  -5   8        1.85       -5.87     10.03 o 
  -7  -4   8       40.84       35.30     14.32 o 
  -6  -4   8        1.82       -5.29      6.54 o 
  -5  -4   8       42.68       58.71     13.35 o 
  -4  -4   8        2.46        9.52      8.90 o 
  -3  -4   8        6.46       10.01      8.08 o 
  -2  -4   8        4.76        2.62      8.10 o 
  -1  -4   8       26.51       19.83      9.54 o 
   0  -4   8       17.69        4.18      3.90 o 
   1  -4   8        0.38       -3.89      4.79 o 
   2  -4   8       47.12       64.00      8.46 o 
   3  -4   8        1.64        0.80      5.32 o 
   4  -4   8        9.61       21.99      6.96 o 
   5  -4   8       50.64       55.01      8.93 o 
   6  -4   8      215.52      204.51     12.91 o 
   7  -4   8        0.98       -5.71      8.70 o 
   8  -4   8       35.43       38.02     13.79 o 
   9  -4   8       69.42       64.60     16.21 o 
  -8  -3   8       33.23       29.43      9.45 o 
  -7  -3   8        2.14       -0.24      6.69 o 
  -6  -3   8      109.83      110.15     11.86 o 
  -5  -3   8      271.76      273.66     34.82 o 
  -4  -3   8       25.64       17.63      6.65 o 
  -3  -3   8        0.76       -9.03      6.02 o 
  -2  -3   8      119.90       93.18     13.61 o 
  -1  -3   8      366.89      408.35     23.15 o 
   0  -3   8       20.68       -0.83      4.09 o 
   1  -3   8      363.61      341.91     16.66 o 
   2  -3   8      185.86      236.86     12.06 o 
   3  -3   8      309.46      263.68     12.71 o 
   4  -3   8      494.68      450.10     17.53 o 
   5  -3   8      336.10      335.46     15.42 o 
   6  -3   8      114.93       81.25     10.06 o 
   7  -3   8       69.36       53.28      9.12 o 
   8  -3   8      343.48      278.74     22.77 o 
   9  -3   8       26.61       39.85     13.99 o 
  -8  -2   8       56.58       37.91     12.64 o 
  -7  -2   8      300.35      286.18     21.61 o 
  -6  -2   8      126.60      157.16     18.01 o 
  -5  -2   8       16.32       18.55      9.83 o 
  -4  -2   8      184.79      234.57     18.39 o 
  -3  -2   8       22.37        1.29      7.51 o 
  -2  -2   8       44.30       68.92     11.71 o 
  -1  -2   8       68.62      104.11     13.58 o 
   0  -2   8      136.57      109.55      8.03 o 
   1  -2   8       25.41       43.78      6.37 o 
   2  -2   8      175.49      187.43     10.32 o 
   3  -2   8      146.39      133.10      9.20 o 
   4  -2   8        4.94        3.18      4.83 o 
   5  -2   8      238.79      296.68     13.90 o 
   6  -2   8      334.87      343.39     15.53 o 
   7  -2   8        4.11       12.48     10.70 o 
   8  -2   8        0.96       -2.21      8.49 o 
   9  -2   8      421.64      457.92     30.13 o 
  10  -2   8      143.25      167.53     22.51 o 
  -8  -1   8       12.65       26.34     11.53 o 
  -7  -1   8        0.73       -4.24      9.49 o 
  -6  -1   8      203.73      183.92     17.85 o 
  -5  -1   8      157.68      195.88     17.06 o 
  -4  -1   8      167.89      143.37     15.92 o 
  -3  -1   8       45.93       22.05      8.34 o 
  -2  -1   8      349.18      412.93     23.31 o 
  -1  -1   8      895.35      829.90     34.22 o 
   0  -1   8       23.36       37.52      9.04 o 
   1  -1   8        4.24        7.67      4.19 o 
   2  -1   8      468.16      448.96     18.64 o 
   3  -1   8      328.43      320.82     13.57 o 
   4  -1   8      238.65      282.61     12.87 o 
   5  -1   8      162.92      140.71      9.76 o 
   6  -1   8       85.08       73.47      9.19 o 
   7  -1   8       77.10       77.80     13.97 o 
   8  -1   8       18.31       -3.34      9.00 o 
   9  -1   8       72.17       75.04     15.80 o 
  10  -1   8        5.59       -5.22      9.52 o 
  -9   0   8       16.62       -6.74     11.19 o 
  -8   0   8        0.11       -6.61     10.39 o 
  -7   0   8        0.92       -7.00      8.90 o 
  -6   0   8       77.97       82.63     13.92 o 
  -5   0   8       12.22       -2.32      8.08 o 
  -4   0   8       10.23       -6.53      7.31 o 
  -3   0   8        3.92       -1.31      6.43 o 
  -2   0   8      180.36      143.01     15.38 o 
  -1   0   8      551.08      475.88     23.64 o 
   0   0   8      621.54      657.61     19.26 o 
   1   0   8      123.76      109.80      7.91 o 
   2   0   8      286.68      242.96     10.86 o 
   3   0   8      553.89      509.16     17.02 o 
   4   0   8      629.11      587.21     19.19 o 
   5   0   8        0.04       -0.82      4.74 o 
   6   0   8      295.13      327.11     14.54 o 
   7   0   8      153.34      137.61     17.55 o 
   8   0   8       14.06       -0.87      8.75 o 
   9   0   8       25.66       29.87     12.97 o 
  10   0   8      111.59      108.77     18.60 o 
  -9   1   8        0.46       -0.05     12.50 o 
  -8   1   8        6.51       -1.78     10.29 o 
  -7   1   8       32.04       38.02     12.58 o 
  -6   1   8        9.53       -0.33      9.44 o 
  -5   1   8        2.75       -3.01      8.23 o 
  -4   1   8        6.71        2.73      7.38 o 
  -3   1   8        2.53       -9.69      6.46 o 
  -2   1   8       10.56        2.75      6.10 o 
  -1   1   8      335.76      365.90     13.05 o 
   0   1   8        8.22       27.94      5.10 o 
   1   1   8        0.80       -4.61      3.64 o 
   2   1   8      129.97      136.03      8.23 o 
   3   1   8        0.81       -6.32      5.42 o 
   4   1   8       46.70       43.09      6.97 o 
   5   1   8      220.78      249.57     11.97 o 
   6   1   8      357.58      425.43     25.37 o 
   7   1   8        0.23       -1.31      8.26 o 
   8   1   8       71.95       88.32     16.52 o 
   9   1   8      205.43      205.73     23.20 o 
  10   1   8        0.10      -13.27      9.21 o 
  -9   2   8      103.66      143.63     21.97 o 
  -8   2   8       58.46       68.92     15.90 o 
  -7   2   8       27.09       20.81     11.14 o 
  -6   2   8      382.51      311.80     22.54 o 
  -5   2   8      132.38      176.71     16.72 o 
  -4   2   8       29.93       24.67      9.31 o 
  -3   2   8       30.42        2.50      6.97 o 
  -2   2   8      302.35      378.38     21.30 o 
  -1   2   8       73.35       44.98      5.95 o 
   0   2   8        3.37        1.37      3.78 o 
   1   2   8      191.81      195.88      9.79 o 
   2   2   8      108.33       92.10     12.71 o 
   3   2   8       23.06       14.19      5.39 o 
   4   2   8      543.98      601.95     18.70 o 
   5   2   8      117.69      120.76     16.28 o 
   6   2   8       16.26       12.45      9.21 o 
   7   2   8      115.77      116.69     16.62 o 
   8   2   8      442.15      478.25     29.58 o 
   9   2   8        1.39      -11.83      8.41 o 
  10   2   8      130.35      161.43     21.58 o 
  -8   3   8       78.12      101.69     18.83 o 
  -7   3   8      179.30      206.04     22.51 o 
  -6   3   8       96.29      128.58     17.80 o 
  -5   3   8      170.74      200.69     18.86 o 
  -4   3   8      331.48      311.44     21.28 o 
  -3   3   8       10.86        5.12      8.82 o 
  -2   3   8      159.83      163.03     14.84 o 
  -1   3   8      600.98      592.69     18.53 o 
   0   3   8       67.55       92.06     14.07 o 
   1   3   8      148.49      156.77      8.82 o 
   2   3   8       56.06       48.36     11.73 o 
   3   3   8      364.68      386.60     14.30 o 
   4   3   8      129.05      149.73     16.26 o 
   5   3   8      302.34      276.43     19.86 o 
   6   3   8      237.45      254.17     19.76 o 
   7   3   8       71.19       71.34     14.66 o 
   8   3   8       10.53       17.21     10.78 o 
   9   3   8      345.49      360.09     26.94 o 
  10   3   8       50.16       57.73     15.56 o 
  -8   4   8        0.63        0.82     13.17 o 
  -7   4   8        0.55       -1.03     10.80 o 
  -6   4   8       78.14       92.23     16.72 o 
  -5   4   8       44.53       29.89     10.91 o 
  -4   4   8        0.35       -0.36      7.72 o 
  -3   4   8       63.60       63.54     12.14 o 
  -2   4   8      298.31      304.65     19.86 o 
  -1   4   8       49.29       56.53      8.16 o 
   0   4   8       30.76       20.73      6.10 o 
   1   4   8       89.44      103.68     11.32 o 
   2   4   8       46.52       60.97     10.74 o 
   3   4   8       12.72       16.89      5.44 o 
   4   4   8       84.00       50.78     12.68 o 
   5   4   8      192.32      212.42     18.32 o 
   6   4   8       58.96       51.04     12.25 o 
   7   4   8       56.55       26.45     11.19 o 
   8   4   8       43.74       28.68     12.07 o 
   9   4   8        4.15       -5.25     10.39 o 
  10   4   8        9.71        6.79     12.94 o 
  -8   5   8       14.00        7.41     13.40 o 
  -7   5   8        1.38      -12.68      9.67 o 
  -6   5   8       33.31       16.13     11.78 o 
  -5   5   8        0.98       -4.22      8.59 o 
  -4   5   8        6.79       -8.41      7.46 o 
  -3   5   8      106.56       91.76     15.05 o 
  -2   5   8      225.57      232.00     17.70 o 
  -1   5   8      262.81      269.72     15.36 o 
   0   5   8      481.80      527.88     18.10 o 
   1   5   8      293.30      320.69     13.55 o 
   2   5   8      146.37      142.27      9.62 o 
   3   5   8      781.99      799.74     36.27 o 
   4   5   8      275.62      295.05     21.61 o 
   5   5   8       14.38        7.43      8.72 o 
   6   5   8      201.40      190.91     18.70 o 
   7   5   8      116.00      130.10     18.42 o 
   8   5   8        0.82        1.21     10.32 o 
   9   5   8       65.91       48.62     15.59 o 
  10   5   8        5.40      -10.39     11.50 o 
  -7   6   8       20.80       21.53     13.69 o 
  -6   6   8        6.33       17.78     13.35 o 
  -5   6   8       29.10       29.28     11.63 o 
  -4   6   8        9.22       -0.03     10.44 o 
  -3   6   8       26.99       25.60     11.32 o 
  -2   6   8       93.00       77.51      9.17 o 
  -1   6   8      286.75      281.79     13.35 o 
   0   6   8      101.19      118.13     17.65 o 
   1   6   8      339.89      333.95     14.12 o 
   2   6   8      311.58      312.26     20.94 o 
   3   6   8      245.76      218.62     18.39 o 
   4   6   8      635.81      675.77     34.68 o 
   5   6   8      252.40      232.61     19.96 o 
   6   6   8        9.37        5.27      9.18 o 
   7   6   8       44.94       52.87     14.30 o 
   8   6   8      143.04      176.43     22.18 o 
   9   6   8       15.98       16.75     13.02 o 
  -6   7   8       55.48       61.64     16.16 o 
  -5   7   8       42.68       35.73     14.05 o 
  -4   7   8        3.50       10.68     11.29 o 
  -3   7   8       64.11       55.83     12.55 o 
  -2   7   8      219.35      251.06     13.33 o 
  -1   7   8        5.99       -5.51      5.04 o 
   0   7   8      210.90      199.22     11.80 o 
   1   7   8      173.62      219.80     13.24 o 
   2   7   8        0.02       -9.16      6.43 o 
   3   7   8      160.23      171.95     17.39 o 
   4   7   8      293.17      278.18     21.76 o 
   5   7   8       13.19       21.07     11.17 o 
   6   7   8       66.10       67.81     14.97 o 
   7   7   8       32.71       31.28     12.99 o 
   8   7   8       33.26       15.18     12.84 o 
   9   7   8       35.44       44.33     15.90 o 
  -6   8   8        0.01        3.73     13.51 o 
  -5   8   8       19.02       11.50     11.55 o 
  -4   8   8      132.08      105.61     17.16 o 
  -3   8   8        6.23        2.80      8.57 o 
  -2   8   8       42.40       41.93      8.01 o 
  -1   8   8      328.43      332.35     15.58 o 
   0   8   8        8.29       -7.86      5.25 o 
   1   8   8      134.56      152.81     15.90 o 
   2   8   8       69.57       84.48     15.05 o 
   3   8   8      120.17      166.34     19.50 o 
   4   8   8       49.04       50.94     13.63 o 
   5   8   8       92.43      126.55     18.63 o 
   6   8   8       36.91       62.03     15.31 o 
   7   8   8        8.59       10.57     12.19 o 
   8   8   8       19.94       11.45     12.79 o 
  -4   9   8        1.22       -0.67     10.29 o 
  -3   9   8       37.14       38.61     12.79 o 
  -2   9   8       84.39       63.37     12.64 o 
  -1   9   8       32.23       27.14      7.38 o 
   0   9   8       36.25       32.26     10.60 o 
   1   9   8       10.66        7.69     10.21 o 
   2   9   8       25.96       12.63     10.16 o 
   3   9   8        1.40      -12.46      8.31 o 
   4   9   8       11.00       25.08     11.47 o 
   5   9   8       26.52       -5.92     10.19 o 
   6   9   8        3.65      -11.06     10.14 o 
   7   9   8        7.61        8.57     11.40 o 
  -3  10   8        7.25       16.26     14.15 o 
  -2  10   8       23.83       26.55      8.36 o 
  -1  10   8      105.10       85.51     14.95 o 
   0  10   8       69.23       54.44     13.51 o 
   1  10   8        1.35       -2.78      8.08 o 
   2  10   8       59.76       35.53     12.71 o 
   3  10   8       50.79       60.40     15.62 o 
   4  10   8        8.98       14.92     11.63 o 
   5  10   8        0.51       -9.60      9.49 o 
   0  11   8        8.04       16.82     11.17 o 
   1  11   8        1.62       -2.88      9.54 o 
   2  11   8       14.04       13.89     11.76 o 
   1  -8   9       10.50       12.99     14.41 o 
  -3  -7   9        7.61       -5.84     11.14 o 
  -2  -7   9       86.34      151.09     22.05 o 
  -1  -7   9      161.36      175.30     22.74 o 
   0  -7   9        5.69       -6.64     12.73 o 
   1  -7   9       83.82      132.39     20.76 o 
   2  -7   9      144.55      178.27     15.65 o 
   3  -7   9       80.47       81.36      9.26 o 
   4  -7   9      100.94       92.50     10.41 o 
  -5  -6   9        1.09       -2.70     10.80 o 
  -4  -6   9       46.17       32.13     12.84 o 
  -3  -6   9      217.15      224.72     21.61 o 
  -2  -6   9       51.17       46.82     15.10 o 
  -1  -6   9      100.72      117.65     18.57 o 
   0  -6   9      646.46      643.69     35.94 o 
   1  -6   9       77.92       53.79     15.98 o 
   2  -6   9       11.87       -3.61      5.23 o 
   3  -6   9      118.34      133.26     12.39 o 
   4  -6   9      181.16      151.62     11.67 o 
   5  -6   9       96.07       88.36      9.83 o 
   6  -6   9       51.18       67.52     11.81 o 
  -6  -5   9       27.08       28.50     13.56 o 
  -5  -5   9       98.07      154.64     19.89 o 
  -4  -5   9      128.83      172.36     21.17 o 
  -3  -5   9       16.62      -10.65      9.18 o 
  -2  -5   9       73.54       76.17     15.44 o 
  -1  -5   9      460.47      492.58     29.71 o 
   0  -5   9      218.00      225.49     22.79 o 
   1  -5   9      223.44      192.34     14.77 o 
   2  -5   9      371.19      390.39     14.11 o 
   3  -5   9      194.51      194.15     10.79 o 
   4  -5   9       29.00       16.06      7.55 o 
   5  -5   9      284.72      272.70     27.76 o 
   6  -5   9       76.29       47.53     10.06 o 
   7  -5   9        0.05       -5.62      8.13 o 
  -6  -4   9      242.34      244.27     21.89 o 
  -5  -4   9       40.23       29.61     12.30 o 
  -4  -4   9       64.58       52.97     13.87 o 
  -3  -4   9      206.90      236.52     19.68 o 
  -2  -4   9       62.57       83.58     15.18 o 
  -1  -4   9      140.90      113.04     16.59 o 
   0  -4   9      396.73      409.53     25.65 o 
   1  -4   9      365.15      410.17     17.53 o 
   2  -4   9       11.42       10.61     13.96 o 
   3  -4   9      539.48      531.39     20.60 o 
   4  -4   9      305.68      323.20     16.20 o 
   5  -4   9       19.19        9.73      7.00 o 
   6  -4   9      399.90      322.42     17.05 o 
   7  -4   9      185.47      184.77     15.55 o 
   8  -4   9        1.61      -12.89      8.59 o 
  -7  -3   9       98.28       76.50     11.75 o 
  -6  -3   9        0.23       -1.60      7.55 o 
  -5  -3   9      123.74       93.77     16.08 o 
  -4  -3   9      194.25      177.69     17.42 o 
  -3  -3   9        1.70       10.34      9.83 o 
  -2  -3   9      163.45      137.63     16.88 o 
  -1  -3   9      183.19      176.43     16.67 o 
   0  -3   9       11.77       -4.81      8.70 o 
   1  -3   9        3.90        8.30      5.32 o 
   2  -3   9        8.83       -1.91      4.91 o 
   3  -3   9        1.07       -5.75      4.93 o 
   4  -3   9       85.12       73.64      9.53 o 
   5  -3   9       10.11       13.42      6.82 o 
   6  -3   9       31.06       52.51      9.02 o 
   7  -3   9        8.40       -1.70      6.68 o 
   8  -3   9        4.29        1.39      9.39 o 
  -7  -2   9        7.13       -5.04     10.78 o 
  -6  -2   9      223.40      202.36     19.96 o 
  -5  -2   9      320.00      322.37     23.20 o 
  -4  -2   9       62.47       69.64     14.15 o 
  -3  -2   9       18.41        1.57      8.64 o 
  -2  -2   9      680.86      717.76     33.55 o 
  -1  -2   9        2.22        3.52      8.41 o 
   0  -2   9      139.53      110.03     15.46 o 
   1  -2   9        8.60       -0.01      4.55 o 
   2  -2   9       16.01       18.14      5.99 o 
   3  -2   9       14.83        4.19      5.26 o 
   4  -2   9       92.35       67.07      8.91 o 
   5  -2   9       35.65       26.24      6.96 o 
   6  -2   9      198.77      175.97     12.83 o 
   7  -2   9       19.83       18.97      7.37 o 
   8  -2   9      167.50      201.92     22.46 o 
   9  -2   9       31.34       17.49     12.17 o 
  -8  -1   9       90.44      144.07     19.91 o 
  -7  -1   9      294.41      336.70     25.24 o 
  -6  -1   9      141.99      116.92     17.85 o 
  -5  -1   9      184.68      188.73     17.67 o 
  -4  -1   9      788.68      810.86     36.61 o 
  -3  -1   9       75.92       63.49     13.45 o 
  -2  -1   9      207.12      238.71     18.75 o 
  -1  -1   9     1677.30     1878.31     63.44 o 
   0  -1   9      372.48      383.99     22.82 o 
   1  -1   9       20.46       20.64      5.63 o 
   2  -1   9        1.89        0.71      4.64 o 
   3  -1   9      233.12      265.85     12.75 o 
   4  -1   9        0.49        2.61      5.45 o 
   5  -1   9       16.11       14.35      6.41 o 
   6  -1   9       10.78       10.73      6.96 o 
   7  -1   9        0.76       -1.05      7.69 o 
   8  -1   9       11.86        0.72      9.88 o 
   9  -1   9      120.92      140.34     20.99 o 
  -8   0   9        5.47       -3.40     10.42 o 
  -7   0   9        2.79       -5.81      9.85 o 
  -6   0   9       69.83       79.29     14.59 o 
  -5   0   9      178.40      158.76     18.50 o 
  -4   0   9       41.24       23.20     10.68 o 
  -3   0   9      306.69      298.91     20.97 o 
  -2   0   9       25.19       36.27      9.96 o 
  -1   0   9      279.86      213.55     17.60 o 
   0   0   9      161.80      154.77     14.87 o 
   1   0   9      392.53      478.04     16.69 o 
   2   0   9       37.67       25.28      5.84 o 
   3   0   9      105.36      143.08     10.11 o 
   4   0   9      273.22      287.00     13.52 o 
   5   0   9      377.36      391.48     16.22 o 
   6   0   9       71.94       81.58     14.41 o 
   7   0   9       19.45       11.65      9.62 o 
   8   0   9        9.99        6.02     10.93 o 
   9   0   9       91.95       81.17     16.75 o 
  -8   1   9        1.21        0.28     10.80 o 
  -7   1   9        9.84        7.67     10.73 o 
  -6   1   9       50.56       39.59     13.45 o 
  -5   1   9       69.17       68.74     14.61 o 
  -4   1   9       10.96       11.83      8.72 o 
  -3   1   9        1.90      -10.84      7.23 o 
  -2   1   9       11.32        5.17      8.00 o 
  -1   1   9        0.34        3.52      7.74 o 
   0   1   9        5.49       -5.92      3.94 o 
   1   1   9       83.84       49.16      7.58 o 
   2   1   9      130.70      109.39      9.37 o 
   3   1   9       90.73      103.83     17.89 o 
   4   1   9      339.59      341.85     14.34 o 
   5   1   9       11.43        4.89      5.53 o 
   6   1   9      451.58      482.26     28.14 o 
   7   1   9       73.59      120.29     17.26 o 
   8   1   9        0.12      -12.66      8.44 o 
   9   1   9      128.33      159.68     21.40 o 
  10   1   9       27.91       53.87     16.26 o 
  -8   2   9       68.04       82.76     17.39 o 
  -7   2   9       37.74       23.85     12.48 o 
  -6   2   9       26.75        8.44     11.65 o 
  -5   2   9        8.05        2.01     10.50 o 
  -4   2   9      118.59      133.47     17.08 o 
  -3   2   9       52.18       36.56     10.42 o 
  -2   2   9       15.40        7.56      8.67 o 
  -1   2   9      100.80      127.76     14.59 o 
   0   2   9       98.27       88.19      8.43 o 
   1   2   9       42.95       64.27     17.07 o 
   2   2   9        6.75        3.80      4.59 o 
   3   2   9       28.84       15.80      5.61 o 
   4   2   9        0.24       -1.99      5.27 o 
   5   2   9       24.35       14.56      9.67 o 
   6   2   9        9.79        5.15      8.70 o 
   7   2   9       36.91       18.68     10.29 o 
   8   2   9      180.81      186.85     19.37 o 
   9   2   9       49.84       65.06     16.41 o 
  10   2   9        2.75        2.88     12.71 o 
  -8   3   9       71.11       51.19     16.21 o 
  -7   3   9        0.64       -7.36     10.14 o 
  -6   3   9       99.35       92.07     16.41 o 
  -5   3   9       45.86       17.85     11.99 o 
  -4   3   9       82.95       56.39     12.71 o 
  -3   3   9       23.26       33.83     11.24 o 
  -2   3   9      234.22      244.32     18.45 o 
  -1   3   9       68.81       74.84     12.79 o 
   0   3   9       80.18       66.28      8.03 o 
   1   3   9      173.50      228.55     22.34 o 
   2   3   9       57.44       69.27      8.62 o 
   3   3   9        4.65       -6.14      4.10 o 
   4   3   9      662.30      657.15     32.11 o 
   5   3   9       46.94       54.44     13.09 o 
   6   3   9        0.84       -4.55      7.98 o 
   7   3   9        9.17       -2.83      8.98 o 
   8   3   9      292.86      291.09     24.08 o 
   9   3   9        0.25        0.80     10.08 o 
  10   3   9       41.82       30.69     14.10 o 
  -7   4   9      184.08      203.65     23.87 o 
  -6   4   9        0.99       -7.49      9.67 o 
  -5   4   9      167.58      188.55     21.30 o 
  -4   4   9      164.37      196.32     20.45 o 
  -3   4   9      202.31      211.16     18.65 o 
  -2   4   9       99.57       92.41     14.02 o 
  -1   4   9      401.19      303.41     19.96 o 
   0   4   9      553.07      542.19     18.49 o 
   1   4   9       45.04       50.59     17.71 o 
   2   4   9      357.73      424.26     24.21 o 
   3   4   9      177.53      212.96     17.55 o 
   4   4   9        0.84       -8.59      8.57 o 
   5   4   9      209.22      243.27     19.96 o 
   6   4   9       50.52       47.98     12.71 o 
   7   4   9        5.22       -2.08      9.57 o 
   8   4   9        0.94       -6.46     10.42 o 
   9   4   9      172.32      176.15     23.18 o 
  -7   5   9        8.11       -5.20     10.91 o 
  -6   5   9       32.43       31.21     13.66 o 
  -5   5   9        2.80       -1.57     10.26 o 
  -4   5   9        7.97       -0.44      9.39 o 
  -3   5   9        0.85       -8.88      7.69 o 
  -2   5   9      104.44       82.68     13.81 o 
  -1   5   9       47.24       39.37      7.38 o 
   0   5   9        9.60        7.98      5.97 o 
   1   5   9       86.04       85.14      9.04 o 
   2   5   9        0.73       -3.45      5.08 o 
   3   5   9        6.76       10.06      9.06 o 
   4   5   9       47.74       62.51     13.69 o 
   5   5   9      136.21      159.63     19.63 o 
   6   5   9       21.19       30.38     11.89 o 
   7   5   9       20.82       32.54     13.69 o 
   8   5   9       19.91       23.77     13.45 o 
   9   5   9        0.79        1.11     10.96 o 
  -6   6   9        9.61        0.67     11.22 o 
  -5   6   9        0.04       -4.58      9.62 o 
  -4   6   9        1.96       -4.12      8.72 o 
  -3   6   9       18.21       16.85     10.24 o 
  -2   6   9       23.50       12.45     10.08 o 
  -1   6   9       20.00       23.45     10.47 o 
   0   6   9       65.40       73.09      9.35 o 
   1   6   9       78.11       74.04      8.85 o 
   2   6   9        1.01       -5.07      7.43 o 
   3   6   9      173.47      198.12     18.73 o 
   4   6   9      138.11      141.52     18.68 o 
   5   6   9       15.87       14.59     10.65 o 
   6   6   9       89.57       97.81     18.55 o 
   7   6   9       80.76       78.90     16.75 o 
   8   6   9       12.50       22.05     13.92 o 
  -6   7   9       16.30       -6.77     12.04 o 
  -5   7   9        7.33        0.67     11.60 o 
  -4   7   9        6.98      -10.29      9.52 o 
  -3   7   9        9.36        8.62     10.14 o 
  -2   7   9       41.65       37.84     12.66 o 
  -1   7   9        6.08       -3.73      8.14 o 
   0   7   9        6.82       -8.21      5.47 o 
   1   7   9        3.39        1.85      8.46 o 
   2   7   9       12.34       35.86     11.27 o 
   3   7   9       78.14      102.88     16.23 o 
   4   7   9       68.44       50.68     14.56 o 
   5   7   9       27.91       20.09     11.60 o 
   6   7   9      105.23      102.49     18.86 o 
   7   7   9       36.05       24.70     13.56 o 
   8   7   9      126.69      117.16     20.35 o 
  -5   8   9        2.95       -8.59     12.91 o 
  -4   8   9       32.52       20.25     13.58 o 
  -3   8   9        0.35        3.94     10.44 o 
  -2   8   9       90.18       58.30     14.43 o 
  -1   8   9       46.22       45.89      8.97 o 
   0   8   9       38.70       52.51     12.89 o 
   1   8   9       13.37       -6.15      8.34 o 
   2   8   9       69.19       89.71     16.18 o 
   3   8   9      138.45      172.72     20.40 o 
   4   8   9      111.08      147.92     19.89 o 
   5   8   9        3.84       -9.67      9.90 o 
   6   8   9        8.59        3.34     10.93 o 
   7   8   9       56.70       61.64     16.44 o 
  -3   9   9        0.09       -3.83     10.42 o 
  -2   9   9        4.60       -2.19      9.47 o 
  -1   9   9      159.71      164.61     13.81 o 
   0   9   9        0.70       -9.03      8.44 o 
   1   9   9       19.45       -1.83      9.21 o 
   2   9   9        0.54      -10.80      8.44 o 
   3   9   9       33.28       40.52     12.89 o 
   4   9   9       33.31       18.52     11.47 o 
   5   9   9       29.59       37.25     13.87 o 
   6   9   9        5.28       -9.26     10.21 o 
  -1  10   9        4.26       -1.03      9.57 o 
   0  10   9       55.75       47.70     13.53 o 
   1  10   9       75.36       93.82     16.95 o 
   2  10   9        5.05       16.95     11.40 o 
   3  10   9        4.81       -5.09      9.80 o 
   4  10   9       36.99       26.27     12.86 o 
  -3  -6  10       29.61       19.35     13.02 o 
  -2  -6  10      113.10      117.16     19.91 o 
  -1  -6  10      111.68      125.80     20.12 o 
   0  -6  10       25.30        9.90     11.22 o 
   1  -6  10       89.06      121.14     19.86 o 
   2  -6  10      118.10      120.24     19.94 o 
   3  -6  10       98.70      102.12     10.53 o 
   4  -6  10      133.53      127.35     11.39 o 
  -4  -5  10       24.00       39.64     14.72 o 
  -3  -5  10       99.86      117.18     19.53 o 
  -2  -5  10        2.26      -11.83     10.44 o 
  -1  -5  10      183.70      182.71     22.10 o 
   0  -5  10      502.50      519.46     31.59 o 
   1  -5  10       17.55       34.83     13.17 o 
   2  -5  10       21.28       18.09      7.68 o 
   3  -5  10      194.56      191.36     11.11 o 
   4  -5  10      209.91      235.19     21.84 o 
   5  -5  10        9.17        1.29      7.39 o 
   6  -5  10      143.28      145.41     14.83 o 
  -5  -4  10       52.54       49.81     15.08 o 
  -4  -4  10       14.49        6.51     11.09 o 
  -3  -4  10        0.23      -12.70      8.46 o 
  -2  -4  10       33.04       25.96     12.09 o 
  -1  -4  10      169.25      209.10     22.51 o 
   0  -4  10       34.64       45.54     12.94 o 
   1  -4  10      194.21      226.62     24.05 o 
   2  -4  10      179.99      178.89     12.91 o 
   3  -4  10       94.72       98.88     11.59 o 
   4  -4  10       79.13       78.69     11.17 o 
   5  -4  10      425.99      461.64     20.41 o 
   6  -4  10      139.04      131.28     20.18 o 
   7  -4  10        0.62       -1.75      7.71 o 
  -6  -3  10      106.79      108.72     19.32 o 
  -5  -3  10       79.55       82.17     16.36 o 
  -4  -3  10       71.80       41.57     13.48 o 
  -3  -3  10      157.03      117.93     18.34 o 
  -2  -3  10      122.95      124.39     17.73 o 
  -1  -3  10       28.76       23.28     11.24 o 
   0  -3  10      225.13      201.56     18.78 o 
   1  -3  10      404.45      332.43     23.75 o 
   2  -3  10        5.21       -8.76      5.84 o 
   3  -3  10      246.41      307.08     15.29 o 
   4  -3  10      239.34      241.46     14.43 o 
   5  -3  10       11.80        4.05      6.99 o 
   6  -3  10      383.52      400.36     18.58 o 
   7  -3  10       73.54       81.69     11.53 o 
  -6  -2  10        0.69      -11.53     10.70 o 
  -5  -2  10       63.10       79.65     17.24 o 
  -4  -2  10      284.68      287.03     23.08 o 
  -3  -2  10       81.60       77.02     15.02 o 
  -2  -2  10      196.31      188.93     18.24 o 
  -1  -2  10      333.03      348.46     23.75 o 
   0  -2  10       37.16       33.80     11.63 o 
   1  -2  10        2.32       -2.86      8.98 o 
   2  -2  10      122.21      141.78     11.80 o 
   3  -2  10       64.66       55.15      9.18 o 
   4  -2  10       86.19       74.06     10.43 o 
   5  -2  10       21.24       21.51      7.74 o 
   6  -2  10       86.46       79.94     11.01 o 
   7  -2  10      105.45      163.80     20.66 o 
   8  -2  10        0.42       -7.69      9.70 o 
  -6  -1  10      174.13      170.90     21.40 o 
  -5  -1  10      153.64      144.71     19.11 o 
  -4  -1  10        9.16       -7.46      8.90 o 
  -3  -1  10       15.04       29.53     11.11 o 
  -2  -1  10     1346.67     1328.59     51.45 o 
  -1  -1  10       34.01       36.61     11.81 o 
   0  -1  10      142.68      150.78     17.47 o 
   1  -1  10      375.91      422.24     24.49 o 
   2  -1  10      250.23      253.94     23.57 o 
   3  -1  10       68.42       57.32      8.53 o 
   4  -1  10      175.19      181.22     12.68 o 
   5  -1  10       36.99       39.40      8.32 o 
   6  -1  10       19.72       19.17     10.73 o 
   7  -1  10       22.89       17.67     11.14 o 
   8  -1  10        9.97       10.78     11.19 o 
  -7   0  10      119.83      136.63     20.68 o 
  -6   0  10       65.41       51.37     14.92 o 
  -5   0  10      128.27      116.10     18.73 o 
  -4   0  10      383.04      396.36     25.83 o 
  -3   0  10       58.38       33.55     11.04 o 
  -2   0  10       46.91       31.72     11.14 o 
  -1   0  10     1629.52     1491.70     54.77 o 
   0   0  10      598.67      595.22     30.05 o 
   1   0  10        2.04       -7.51      5.01 o 
   2   0  10      476.02      488.82     54.58 o 
   3   0  10      839.94      857.97     25.86 o 
   4   0  10        9.17       13.69      6.59 o 
   5   0  10      139.00      167.64     12.86 o 
   6   0  10      186.92      177.51     18.14 o 
   7   0  10        1.00      -11.04      8.21 o 
   8   0  10        0.21       -7.33      9.00 o 
   9   0  10       81.93       75.92     16.88 o 
  -7   1  10        2.67       -7.15     10.65 o 
  -6   1  10       37.72       19.50     12.79 o 
  -5   1  10       53.80       68.10     15.31 o 
  -4   1  10       33.08       -7.20      8.44 o 
  -3   1  10       75.43       79.36     14.36 o 
  -2   1  10        5.61      -10.01      7.07 o 
  -1   1  10        1.27      -12.08      8.05 o 
   0   1  10      141.75      124.03     15.67 o 
   1   1  10      263.49      226.51     11.83 o 
   2   1  10        5.34        2.83      4.93 o 
   3   1  10      150.05      151.87     10.37 o 
   4   1  10      563.07      647.02     23.36 o 
   5   1  10       93.02       98.66     15.36 o 
   6   1  10       27.01       16.80     10.26 o 
   7   1  10       52.29       64.34     14.97 o 
   8   1  10       85.64      114.27     19.60 o 
   9   1  10        9.59       28.61     13.35 o 
  -7   2  10       91.17      118.29     19.11 o 
  -6   2  10      149.25      174.73     21.30 o 
  -5   2  10       15.90        1.62     11.22 o 
  -4   2  10      114.11      175.32     19.99 o 
  -3   2  10      186.32      198.06     18.14 o 
  -2   2  10       61.94       57.16     12.09 o 
  -1   2  10       11.73       -3.96      7.51 o 
   0   2  10       15.17        1.93      8.10 o 
   1   2  10       22.17       26.60     10.28 o 
   2   2  10       34.80       17.46      6.01 o 
   3   2  10        1.94        3.96      7.15 o 
   4   2  10       61.65       47.39     12.73 o 
   5   2  10       13.72       15.28      9.60 o 
   6   2  10        0.67       -8.70      8.21 o 
   7   2  10       32.84       18.03     10.55 o 
   8   2  10        5.55       -4.45     10.47 o 
   9   2  10       96.96      127.91     21.20 o 
  -6   3  10       27.78       14.72     13.43 o 
  -5   3  10       26.87       16.39     11.76 o 
  -4   3  10       56.91       24.90     12.07 o 
  -3   3  10       18.29       18.47     10.47 o 
  -2   3  10      146.67      214.73     18.63 o 
  -1   3  10       71.91       60.97     11.83 o 
   0   3  10       19.03       13.58      8.03 o 
   1   3  10       74.45       99.31      9.20 o 
   2   3  10        2.12       -7.07      4.71 o 
   3   3  10      106.68      109.05      9.89 o 
   4   3  10        9.69        5.09      7.85 o 
   5   3  10       31.83       68.17     14.12 o 
   6   3  10        0.96      -11.32      8.46 o 
   7   3  10       73.56       92.77     16.93 o 
   8   3  10       32.55       42.58     14.12 o 
   9   3  10       27.18       18.96     14.64 o 
  -6   4  10      100.71      108.98     19.83 o 
  -5   4  10       20.28       17.39     12.14 o 
  -4   4  10       12.14       12.55     10.39 o 
  -3   4  10      106.69      156.59     19.68 o 
  -2   4  10      259.60      231.43     18.99 o 
  -1   4  10       30.75        0.93      8.16 o 
   0   4  10       84.28       83.87     13.74 o 
   1   4  10       44.99       18.96     11.31 o 
   2   4  10       12.03        3.71      5.35 o 
   3   4  10       11.05       -4.42      7.69 o 
   4   4  10       68.81      134.75     17.96 o 
   5   4  10       76.11       81.81     15.44 o 
   6   4  10        1.31      -11.42      9.29 o 
   7   4  10        1.81        2.75     10.68 o 
   8   4  10      145.56      217.00     25.03 o 
  -6   5  10        3.12        1.98     12.07 o 
  -5   5  10      120.38      107.28     18.57 o 
  -4   5  10       66.67      118.42     17.67 o 
  -3   5  10       15.28       15.64     12.12 o 
  -2   5  10      104.48       97.37     15.87 o 
  -1   5  10      149.25      164.16     16.03 o 
   0   5  10      148.25      155.55     10.86 o 
   1   5  10       96.44       78.87      9.67 o 
   2   5  10      149.22      119.60     15.98 o 
   3   5  10      172.45      186.56     17.80 o 
   4   5  10        0.60       -9.78      8.08 o 
   5   5  10      190.14      200.23     22.61 o 
   6   5  10       44.60       60.46     15.72 o 
   7   5  10        0.50        6.46     10.50 o 
   8   5  10       22.35       21.38     12.30 o 
  -5   6  10       12.41       18.06     12.91 o 
  -4   6  10       23.38       20.71     12.76 o 
  -3   6  10       36.85       48.88     14.54 o 
  -2   6  10        0.91      -13.35      8.90 o 
  -1   6  10       33.52       16.44      9.70 o 
   0   6  10        5.70       -2.86      6.39 o 
   1   6  10       69.03       91.07     12.75 o 
   2   6  10       21.08       -1.96      8.77 o 
   3   6  10        3.08        7.77      9.06 o 
   4   6  10       45.48       36.48     12.71 o 
   5   6  10       12.36       16.46     12.12 o 
   6   6  10       11.20       -1.13     10.60 o 
   7   6  10        1.22      -13.76     10.32 o 
   8   6  10       25.64       37.59     14.79 o 
  -4   7  10       19.69       -1.98     12.19 o 
  -3   7  10       46.54       37.66     14.56 o 
  -2   7  10        3.73      -12.17      8.21 o 
  -1   7  10        0.26       -5.04      9.24 o 
   0   7  10        0.61       -8.66      5.77 o 
   1   7  10        5.03        4.60      9.52 o 
   2   7  10        7.66       -6.56      8.80 o 
   3   7  10       32.32       41.42     12.99 o 
   4   7  10        1.74        4.84      9.67 o 
   5   7  10        9.40       13.48     11.01 o 
   6   7  10       50.71       46.15     15.44 o 
   7   7  10       10.00        4.40     11.83 o 
  -3   8  10        5.08       11.22     12.25 o 
  -2   8  10       63.75       78.64     16.34 o 
  -1   8  10        7.67       -0.31     10.14 o 
   0   8  10       18.68       -0.36     10.08 o 
   1   8  10        1.24       -7.77      9.60 o 
   2   8  10       38.43       35.32     12.97 o 
   3   8  10        6.50        3.94     10.55 o 
   4   8  10       19.17       36.69     13.22 o 
   5   8  10        0.27       -7.67      9.16 o 
   6   8  10       43.14       36.94     15.38 o 
   0   9  10       14.83       25.47     12.58 o 
   1   9  10        3.45        3.91      9.96 o 
   2   9  10        8.89       -3.55     10.24 o 
   3   9  10       14.51        6.51     11.01 o 
   4   9  10       12.36        8.59     11.24 o 
  -2  -5  11       74.50       46.85     14.97 o 
  -1  -5  11       27.93       21.53     12.55 o 
   0  -5  11       45.77       42.73     15.87 o 
   1  -5  11      156.65      208.05     25.34 o 
   2  -5  11      109.99      158.14     23.23 o 
   3  -5  11        7.78        1.47     11.45 o 
  -3  -4  11       11.36       20.99     13.43 o 
  -2  -4  11        0.01       13.97     11.17 o 
  -1  -4  11       83.61       47.34     13.99 o 
   0  -4  11      131.74      119.55     18.60 o 
   1  -4  11        0.58        2.11     10.42 o 
   2  -4  11       32.98       18.50     12.32 o 
   3  -4  11      233.38      251.68     22.66 o 
   4  -4  11       32.20       20.41      8.70 o 
   5  -4  11       15.88       15.48      8.39 o 
  -4  -3  11        0.33       -5.58      9.83 o 
  -3  -3  11        2.75       10.03     10.08 o 
  -2  -3  11       34.73       23.08     11.68 o 
  -1  -3  11       58.26       67.43     14.84 o 
   0  -3  11        8.68        6.71     10.37 o 
   1  -3  11       73.97      104.99     17.08 o 
   2  -3  11       43.99       37.35     13.38 o 
   3  -3  11       35.78       23.99      8.67 o 
   4  -3  11       70.80      105.29     12.25 o 
   5  -3  11      141.26      155.83     18.83 o 
   6  -3  11       45.94       37.04      9.57 o 
  -5  -2  11       47.59       35.73     14.05 o 
  -4  -2  11       25.46        7.28     11.27 o 
  -3  -2  11       33.48       35.12     13.15 o 
  -2  -2  11       95.18       76.97     14.95 o 
  -1  -2  11       13.17       22.23     10.75 o 
   0  -2  11       81.59       57.42     14.10 o 
   1  -2  11      244.38      270.23     21.97 o 
   2  -2  11        9.00       10.55     10.06 o 
   3  -2  11      183.84      174.31     13.17 o 
   4  -2  11      161.82      176.23     14.41 o 
   5  -2  11       14.76       28.05      9.15 o 
   6  -2  11      136.84      152.31     13.93 o 
   7  -2  11       15.82        0.93     10.42 o 
  -5  -1  11       46.28       38.36     14.74 o 
  -4  -1  11       72.65       65.88     16.54 o 
  -3  -1  11       21.26        4.22     10.26 o 
  -2  -1  11      149.76      133.93     18.50 o 
  -1  -1  11      353.02      288.00     22.07 o 
   0  -1  11       37.83       26.21     11.11 o 
   1  -1  11       10.99       14.43     10.80 o 
   2  -1  11      175.05      201.23     18.81 o 
   3  -1  11      195.08      197.74     12.75 o 
   4  -1  11       23.83       32.65     19.76 o 
   5  -1  11       88.32      129.87     12.95 o 
   6  -1  11      122.97      127.47     18.21 o 
   7  -1  11       26.46       11.71     12.07 o 
  -5   0  11       19.78       -4.19     10.44 o 
  -4   0  11        2.71       -5.15     10.70 o 
  -3   0  11       17.94       -2.60      9.21 o 
  -2   0  11      490.31      466.03     28.92 o 
  -1   0  11        4.04       -1.47      9.65 o 
   0   0  11       74.16       62.85     13.53 o 
   1   0  11      362.31      331.51     22.64 o 
   2   0  11      128.99      131.76     11.45 o 
   3   0  11        5.70        8.90      6.52 o 
   4   0  11      325.77      333.58     16.40 o 
   5   0  11      221.44      201.56     18.93 o 
   6   0  11        2.63       -2.62     10.34 o 
   7   0  11       45.50       69.36     16.10 o 
   8   0  11       54.07       48.57     14.38 o 
  -5   1  11       24.31        2.03     10.24 o 
  -4   1  11       91.68       87.55     16.75 o 
  -3   1  11       20.38       18.83     11.06 o 
  -2   1  11        8.87        4.68     10.86 o 
  -1   1  11      505.28      533.84     29.66 o 
   0   1  11      168.61      138.64     17.24 o 
   1   1  11       14.82       12.86     10.44 o 
   2   1  11      495.23      447.52     17.88 o 
   3   1  11      378.53      415.90     17.57 o 
   4   1  11       14.64       10.62      6.89 o 
   5   1  11      197.33      213.45     22.77 o 
   6   1  11      349.42      372.13     26.55 o 
   7   1  11       63.64       49.75     14.38 o 
   8   1  11       47.91       56.67     15.82 o 
  -5   2  11      120.50      111.52     19.22 o 
  -4   2  11        1.14      -12.23      8.16 o 
  -3   2  11       53.55       58.37     13.81 o 
  -2   2  11       99.90      106.43     17.21 o 
  -1   2  11        3.19       -7.72      7.41 o 
   0   2  11       18.73       16.95     11.06 o 
   1   2  11       12.84       -3.65      9.42 o 
   2   2  11        0.70       -8.40      5.70 o 
   3   2  11       14.46       -0.04      5.63 o 
   4   2  11      186.82      172.24     16.80 o 
   5   2  11        0.67       -6.41      8.41 o 
   6   2  11       56.98       24.70     12.81 o 
   7   2  11       49.54       62.57     15.31 o 
   8   2  11       74.83       78.75     17.80 o 
  -5   3  11        1.55       -6.20     11.47 o 
  -4   3  11      135.51      118.44     18.75 o 
  -3   3  11      145.19      137.51     19.71 o 
  -2   3  11        1.58       14.72     10.42 o 
  -1   3  11       67.24       64.29     13.40 o 
   0   3  11      144.55       90.79     13.84 o 
   1   3  11        1.05       -2.80      8.77 o 
   2   3  11        0.27       -6.27      5.41 o 
   3   3  11       51.37       32.13     11.22 o 
   4   3  11       64.80       77.08     15.59 o 
   5   3  11       10.35        9.36      9.62 o 
   6   3  11        1.21      -12.53      9.06 o 
   7   3  11        2.85        1.08     10.44 o 
   8   3  11        3.17       13.45     12.61 o 
  -5   4  11       32.51       27.58     14.90 o 
  -4   4  11       17.97       15.44     13.12 o 
  -3   4  11        7.83       -1.93      9.57 o 
  -2   4  11      168.50      143.42     19.27 o 
  -1   4  11       35.67       25.88     11.76 o 
   0   4  11        1.18       -0.26      8.05 o 
   1   4  11       89.54       63.70     12.99 o 
   2   4  11       17.69       -2.29      5.82 o 
   3   4  11        1.66       -7.07      8.39 o 
   4   4  11        7.05        1.80      9.65 o 
   5   4  11       62.45       53.84     14.77 o 
   6   4  11        0.62       -1.26     10.83 o 
   7   4  11        0.40       -8.00     10.39 o 
  -4   5  11        3.91       -0.80     10.83 o 
  -3   5  11       27.97       34.42     13.79 o 
  -2   5  11      117.70      125.70     18.47 o 
  -1   5  11        9.30       12.45      9.96 o 
   0   5  11       63.10       75.61     14.12 o 
   1   5  11      123.00      120.91     15.92 o 
   2   5  11       24.83       37.38     11.78 o 
   3   5  11       74.38       87.44     15.98 o 
   4   5  11       39.32       43.07     13.66 o 
   5   5  11       14.87       10.39     10.78 o 
   6   5  11        2.07       -4.19     10.01 o 
   7   5  11       10.28       -0.90     10.78 o 
  -4   6  11        4.65       10.08     13.27 o 
  -3   6  11       11.66       16.28     11.01 o 
  -2   6  11       24.76       13.09     11.53 o 
  -1   6  11       96.20       80.75     15.74 o 
   0   6  11       50.51       33.06     11.81 o 
   1   6  11       92.81      119.21     17.31 o 
   2   6  11      120.82      211.26     22.56 o 
   3   6  11      199.12      225.57     21.07 o 
   4   6  11       44.40       45.43     14.10 o 
   5   6  11      112.33      161.02     22.05 o 
   6   6  11       41.13       70.21     16.57 o 
  -3   7  11        2.48       -4.89     11.47 o 
  -2   7  11       41.72       45.72     14.46 o 
  -1   7  11        3.13       -0.77     10.16 o 
   1   7  11        2.59       -1.47      9.21 o 
   2   7  11        0.26       -5.76      8.98 o 
   3   7  11       11.78       12.61     12.14 o 
   4   7  11       30.46       29.02     13.22 o 
   5   7  11        6.47       -6.89     11.17 o 
   1   8  11        5.94        5.45      9.96 o 
   2   8  11        0.14       -4.48     11.04 o 
   3   8  11       34.71       66.89     15.74 o 
   4   8  11        0.07      -13.22     10.47 o 
  -2  -3  12        7.52       13.20     12.09 o 
  -1  -3  12       76.82       88.60     17.37 o 
   0  -3  12       13.32        2.55     10.93 o 
   1  -3  12        0.43      -10.83      9.36 o 
   2  -3  12        2.88        7.15     12.61 o 
   3  -3  12       74.64      109.72     19.09 o 
   4  -3  12        3.34       -4.92      7.30 o 
  -3  -2  12        0.11        4.12     10.78 o 
  -2  -2  12      156.62      172.80     21.38 o 
  -1  -2  12        0.98        4.27     10.60 o 
   0  -2  12       43.98       25.13     13.22 o 
   1  -2  12       17.48        9.06     11.78 o 
   2  -2  12       11.91       -1.21     10.39 o 
   3  -2  12        0.24       -2.34     10.50 o 
   4  -2  12       37.71       43.50      9.80 o 
   5  -2  12       14.07       20.80      8.29 o 
  -3  -1  12        0.68       -8.95     11.86 o 
  -2  -1  12      114.06      107.10     18.01 o 
  -1  -1  12       67.97       28.22     11.96 o 
   0  -1  12       39.47       17.52     10.68 o 
   1  -1  12       13.33       11.27     10.78 o 
   2  -1  12       17.24       -2.44     10.19 o 
   3  -1  12       71.63       60.92     14.33 o 
   4  -1  12       74.65       97.24     15.87 o 
   5  -1  12        8.72        9.18     10.37 o 
   6  -1  12       31.87       40.60     12.99 o 
  -4   0  12       10.80        4.60     11.94 o 
  -3   0  12       20.82        6.59     12.09 o 
  -2   0  12       50.34       87.80     17.91 o 
  -1   0  12      146.20      175.17     21.69 o 
   0   0  12       32.15       25.91     11.68 o 
   1   0  12       63.98       51.22     14.12 o 
   2   0  12       63.03       66.71     14.51 o 
   3   0  12      155.91      209.13     19.50 o 
   4   0  12        3.42       -0.02      6.84 o 
   5   0  12      123.04      131.20     18.83 o 
   6   0  12       59.02       63.95     14.95 o 
  -4   1  12        1.56       -3.65      9.52 o 
  -3   1  12        2.99       -8.23      9.34 o 
  -2   1  12        3.43       -9.60      9.57 o 
  -1   1  12        2.86       -4.17      9.78 o 
   0   1  12       13.87        4.32     11.22 o 
   1   1  12      123.69      131.41     17.44 o 
   2   1  12        4.42        6.66      8.88 o 
   3   1  12       20.53       13.00      7.84 o 
   4   1  12      233.92      277.69     22.25 o 
   5   1  12      150.13      144.32     19.27 o 
   6   1  12        5.32       16.18     11.35 o 
  -4   2  12       36.44        7.25     11.99 o 
  -3   2  12       53.51       53.36     14.51 o 
  -2   2  12        0.07      -12.30      8.93 o 
  -1   2  12       82.07       62.31     14.25 o 
   0   2  12       71.44       75.40     15.18 o 
   1   2  12        1.77      -11.11      8.88 o 
   2   2  12      119.03      149.85     18.81 o 
   3   2  12      173.39      188.54     14.24 o 
   4   2  12        4.79       -1.93      8.80 o 
   5   2  12      152.92      188.62     21.94 o 
   6   2  12       67.28       93.62     17.60 o 
  -4   3  12       21.15        6.84     11.37 o 
  -3   3  12       21.47        9.47     12.73 o 
  -2   3  12      149.35      138.66     19.29 o 
  -1   3  12       72.56       46.67     12.86 o 
   0   3  12       26.82        4.89     10.83 o 
   1   3  12       81.96       60.58     13.30 o 
   2   3  12       16.92       13.76     10.60 o 
   3   3  12        0.05       -6.43      9.08 o 
   4   3  12      123.17      117.36     18.14 o 
   5   3  12        0.33      -12.81      8.54 o 
   6   3  12       23.06       32.98     13.84 o 
  -3   4  12      119.76      105.37     19.37 o 
  -2   4  12        3.25        1.34      9.88 o 
  -1   4  12       90.93       91.38     16.57 o 
   0   4  12      257.80      270.35     21.64 o 
   1   4  12        1.93       -2.14      9.72 o 
   3   4  12      133.39      154.97     19.11 o 
   4   4  12       61.22       79.00     16.00 o 
   5   4  12       30.02       41.42     14.33 o 
   6   4  12       24.72       -0.18     11.78 o 
  -3   5  12        1.29       -1.47     11.27 o 
  -2   5  12       93.26       83.74     16.00 o 
  -1   5  12       11.16       25.65     12.76 o 
   0   5  12        1.32       -5.87      9.83 o 
   3   5  12        4.92       -7.41     10.37 o 
   4   5  12        7.40       11.53     11.40 o 
   5   5  12       39.03       57.65     15.77 o 
  -2   6  12        0.10        5.48     12.07 o 
  -1   6  12        8.33        3.99     11.45 o 
   0   6  12       15.07       13.56     11.22 o 
   2   6  12        7.86        2.14     11.35 o 
   3   6  12       40.24       50.01     15.49 o 
   4   6  12       30.27       38.43     14.95 o 
   2   7  12        4.31       -2.57     10.47 o 
   3   7  12       28.33       28.81     13.61 o 
   0  -1  13       25.32       18.34     12.27 o 
   1  -1  13       40.48       36.40     14.69 o 
   2  -1  13       27.87       34.29     13.15 o 
  -1   0  13       48.98       50.53     15.20 o 
   0   0  13       94.45      125.72     20.25 o 
   1   0  13       25.56       32.23     13.58 o 
   2   0  13        0.64       -4.94     10.16 o 
   3   0  13       88.18      100.28     17.08 o 
  -1   1  13       19.10       35.01     13.53 o 
   0   1  13        5.11       -0.44     10.50 o 
   1   1  13       97.74       94.41     17.18 o 
   2   1  13       43.59       49.81     13.71 o 
   3   1  13       19.69       15.49     12.35 o 
   4   1  13       54.71       79.13     15.69 o 
  -1   2  13        4.47       -0.21     12.43 o 
   0   2  13        0.91      -14.47      9.65 o 
   1   2  13        1.60      -12.43      9.11 o 
   2   2  13        0.02       -1.00      9.80 o 
   4   2  13       25.58        4.48     11.29 o 
  -1   3  13       38.20       31.69     14.36 o 
   0   3  13       13.55       22.82     12.40 o 
   1   3  13        0.25      -12.54      8.36 o 
   4   3  13        8.68       21.04     12.43 o 
   0   4  13       38.45       20.99     12.17 o 
   1   4  13       45.38       44.74     14.82 o 
                                                 
